# Supplementary material for: Nontrigonal constraint enhances 1,2-addition reactivity of phosphazenes
Source: Chem Sci. 2018 Apr 6;9(18):4338–47. doi: 10.1039/c8sc00929e (PMC5944378; doi:10.1039/c8sc00929e)
Supplement: Supplementary file 2 [file SC-009-C8SC00929E-s002.cif]

# Electronic Supplementary Material (ESI) for Chemical Science.
# This journal is © The Royal Society of Chemistry 2018

####################################################################### 
# 
# This file contains crystal structure data downloaded from the 
# Cambridge Structural Database (CSD) hosted by the Cambridge 
# Crystallographic Data Centre (CCDC).
# 
# Full information about CCDC data access policies and citation 
# guidelines are available at http://www.ccdc.cam.ac.uk/access/V1 
# 
# Audit and citation data items may have been added by the CCDC. 
# Please retain this information to preserve the provenance of 
# this file and to allow appropriate attribution of the data. 
# 
#######################################################################

data_3_1821116
_database_code_depnum_ccdc_archive 'CCDC 1821116'
_audit_update_record             
;
2018-02-27 deposited with the CCDC.
2018-04-06 downloaded from the CCDC.
;

_audit_creation_method           SHELXL-2018/1
_shelx_SHELXL_version_number     2018/1
_chemical_name_systematic        ?
_chemical_name_common            ?
_chemical_melting_point          ?
_chemical_formula_moiety         'C24 H37 N2 O2 P'
_chemical_formula_sum            'C24 H37 N2 O2 P'
_chemical_formula_weight         416.52

loop_
_atom_type_symbol
_atom_type_description
_atom_type_scat_dispersion_real
_atom_type_scat_dispersion_imag
_atom_type_scat_source
C C 0.0033 0.0016 'International Tables Vol C Tables 4.2.6.8 and 6.1.1.4'
H H 0.0000 0.0000 'International Tables Vol C Tables 4.2.6.8 and 6.1.1.4'
N N 0.0061 0.0033 'International Tables Vol C Tables 4.2.6.8 and 6.1.1.4'
O O 0.0106 0.0060 'International Tables Vol C Tables 4.2.6.8 and 6.1.1.4'
P P 0.1023 0.0942 'International Tables Vol C Tables 4.2.6.8 and 6.1.1.4'

_space_group_crystal_system      monoclinic
_space_group_IT_number           15
_space_group_name_H-M_alt        'C 2/c'
_space_group_name_Hall           '-C 2yc'

_shelx_space_group_comment       
;
The symmetry employed for this shelxl refinement is uniquely defined
by the following loop, which should always be used as a source of
symmetry information in preference to the above space-group names.
They are only intended as comments.
;

loop_
_space_group_symop_operation_xyz
'x, y, z'
'-x, y, -z+1/2'
'x+1/2, y+1/2, z'
'-x+1/2, y+1/2, -z+1/2'
'-x, -y, -z'
'x, -y, z-1/2'
'-x+1/2, -y+1/2, -z'
'x+1/2, -y+1/2, z-1/2'

_cell_length_a                   19.931(8)
_cell_length_b                   12.616(8)
_cell_length_c                   21.565(12)
_cell_angle_alpha                90
_cell_angle_beta                 109.346(14)
_cell_angle_gamma                90
_cell_volume                     5116(5)
_cell_formula_units_Z            8
_cell_measurement_temperature    213
_cell_measurement_reflns_used    9023
_cell_measurement_theta_min      2.414
_cell_measurement_theta_max      28.379

_exptl_crystal_description       cubical
_exptl_crystal_colour            colorless
_exptl_crystal_density_meas      ?
_exptl_crystal_density_method    ?
_exptl_crystal_density_diffrn    1.082
_exptl_crystal_F_000             1808
_exptl_transmission_factor_min   ?
_exptl_transmission_factor_max   ?
_exptl_crystal_size_max          0.200
_exptl_crystal_size_mid          0.150
_exptl_crystal_size_min          0.120
_exptl_absorpt_coefficient_mu    0.127
_shelx_estimated_absorpt_T_min   0.975
_shelx_estimated_absorpt_T_max   0.985
_exptl_absorpt_correction_type   multi-scan
_exptl_absorpt_correction_T_min  0.9750
_exptl_absorpt_correction_T_max  0.9849
_exptl_absorpt_process_details   SADABS
_exptl_absorpt_special_details   0.9849
_diffrn_ambient_temperature      213
_diffrn_radiation_wavelength     0.71073
_diffrn_radiation_type           MoK\a
_diffrn_source                   ?
_diffrn_measurement_device_type  'Bruker SMART APEX CCD area detector'
_diffrn_measurement_method       ?
_diffrn_detector_area_resol_mean ?
_diffrn_reflns_number            18786
_diffrn_reflns_av_unetI/netI     0.0263
_diffrn_reflns_av_R_equivalents  0.0309
_diffrn_reflns_limit_h_min       -26
_diffrn_reflns_limit_h_max       26
_diffrn_reflns_limit_k_min       -16
_diffrn_reflns_limit_k_max       11
_diffrn_reflns_limit_l_min       -28
_diffrn_reflns_limit_l_max       28
_diffrn_reflns_theta_min         1.944
_diffrn_reflns_theta_max         28.379
_diffrn_reflns_theta_full        25.242
_diffrn_measured_fraction_theta_max 0.991
_diffrn_measured_fraction_theta_full 1.000
_diffrn_reflns_Laue_measured_fraction_max 0.991
_diffrn_reflns_Laue_measured_fraction_full 1.000
_diffrn_reflns_point_group_measured_fraction_max 0.991
_diffrn_reflns_point_group_measured_fraction_full 1.000
_reflns_number_total             6358
_reflns_number_gt                5265
_reflns_threshold_expression     'I > 2\s(I)'
_reflns_Friedel_coverage         0.000
_reflns_Friedel_fraction_max     .
_reflns_Friedel_fraction_full    .

_reflns_special_details          
;
 Reflections were merged by SHELXL according to the crystal
 class for the calculation of statistics and refinement.
 
 _reflns_Friedel_fraction is defined as the number of unique
 Friedel pairs measured divided by the number that would be
 possible theoretically, ignoring centric projections and
 systematic absences.
;

_computing_data_collection       ?
_computing_cell_refinement       ?
_computing_data_reduction        ?
_computing_structure_solution    ?
_computing_structure_refinement  'SHELXL-2018/1 (Sheldrick, 2018)'
_computing_molecular_graphics    ?
_computing_publication_material  ?
_refine_special_details          ?
_refine_ls_structure_factor_coef Fsqd
_refine_ls_matrix_type           full
_refine_ls_weighting_scheme      calc
_refine_ls_weighting_details     
'w=1/[\s^2^(Fo^2^)+(0.0873P)^2^+1.5364P] where P=(Fo^2^+2Fc^2^)/3'
_atom_sites_solution_primary     ?
_atom_sites_solution_secondary   ?
_atom_sites_solution_hydrogens   geom
_refine_ls_hydrogen_treatment    constr
_refine_ls_extinction_method     none
_refine_ls_extinction_coef       .
_refine_ls_number_reflns         6358
_refine_ls_number_parameters     272
_refine_ls_number_restraints     0
_refine_ls_R_factor_all          0.0571
_refine_ls_R_factor_gt           0.0485
_refine_ls_wR_factor_ref         0.1426
_refine_ls_wR_factor_gt          0.1339
_refine_ls_goodness_of_fit_ref   1.033
_refine_ls_restrained_S_all      1.033
_refine_ls_shift/su_max          0.000
_refine_ls_shift/su_mean         0.000

loop_
_atom_site_label
_atom_site_type_symbol
_atom_site_fract_x
_atom_site_fract_y
_atom_site_fract_z
_atom_site_U_iso_or_equiv
_atom_site_adp_type
_atom_site_occupancy
_atom_site_site_symmetry_order
_atom_site_calc_flag
_atom_site_refinement_flags_posn
_atom_site_refinement_flags_adp
_atom_site_refinement_flags_occupancy
_atom_site_disorder_assembly
_atom_site_disorder_group
C1 C 0.28217(7) 0.50490(10) 0.36296(6) 0.0409(3) Uani 1 1 d . . . . .
C2 C 0.25359(8) 0.56944(12) 0.40138(7) 0.0472(3) Uani 1 1 d . . . . .
C5 C 0.15455(14) 0.6754(2) 0.32512(16) 0.1083(10) Uani 1 1 d . . . . .
H5A H 0.179923 0.739989 0.340836 0.162 Uiso 1 1 calc R U . . .
H5B H 0.104329 0.688554 0.311874 0.162 Uiso 1 1 calc R U . . .
H5C H 0.166538 0.649626 0.288221 0.162 Uiso 1 1 calc R U . . .
C3 C 0.17484(9) 0.59321(14) 0.37944(9) 0.0564(4) Uani 1 1 d . . . . .
H3 H 0.150468 0.527573 0.360186 0.068 Uiso 1 1 calc R U . . .
C4 C 0.14650(14) 0.6235(2) 0.43460(13) 0.0921(8) Uani 1 1 d . . . . .
H4A H 0.169459 0.687171 0.455484 0.138 Uiso 1 1 calc R U . . .
H4B H 0.156060 0.567211 0.466320 0.138 Uiso 1 1 calc R U . . .
H4C H 0.096122 0.635077 0.416721 0.138 Uiso 1 1 calc R U . . .
C6 C 0.30027(11) 0.61273(15) 0.45880(8) 0.0627(5) Uani 1 1 d . . . . .
H6 H 0.282300 0.654871 0.485021 0.075 Uiso 1 1 calc R U . . .
C7 C 0.37210(11) 0.59489(17) 0.47776(9) 0.0722(6) Uani 1 1 d . . . . .
H7 H 0.402229 0.624654 0.516414 0.087 Uiso 1 1 calc R U . . .
C8 C 0.39947(10) 0.53286(16) 0.43944(9) 0.0656(5) Uani 1 1 d . . . . .
H8 H 0.448264 0.521163 0.452688 0.079 Uiso 1 1 calc R U . . .
C9 C 0.35570(8) 0.48702(12) 0.38109(8) 0.0514(4) Uani 1 1 d . . . . .
C10 C 0.38652(10) 0.41965(16) 0.33875(11) 0.0678(5) Uani 1 1 d . . . . .
H10 H 0.348747 0.408531 0.296559 0.081 Uiso 1 1 calc R U . . .
C12 C 0.40932(17) 0.3111(2) 0.36915(18) 0.1121(10) Uani 1 1 d . . . . .
H12A H 0.445278 0.319367 0.411384 0.168 Uiso 1 1 calc R U . . .
H12B H 0.428058 0.270312 0.341031 0.168 Uiso 1 1 calc R U . . .
H12C H 0.369024 0.275063 0.374208 0.168 Uiso 1 1 calc R U . . .
C11 C 0.44753(16) 0.4753(2) 0.32458(17) 0.1126(10) Uani 1 1 d . . . . .
H11A H 0.431867 0.543354 0.305276 0.169 Uiso 1 1 calc R U . . .
H11B H 0.462858 0.433226 0.294674 0.169 Uiso 1 1 calc R U . . .
H11C H 0.486391 0.484487 0.364841 0.169 Uiso 1 1 calc R U . . .
C13 C 0.15130(7) 0.27153(11) 0.17379(6) 0.0393(3) Uani 1 1 d . . . . .
H13 H 0.149488 0.228268 0.138355 0.047 Uiso 1 1 calc R U . . .
C14 C 0.10147(7) 0.34200(10) 0.17242(6) 0.0370(3) Uani 1 1 d . . . . .
C15 C 0.03587(7) 0.37877(12) 0.11962(7) 0.0436(3) Uani 1 1 d . . . . .
C16 C -0.02688(8) 0.37328(16) 0.14534(9) 0.0613(4) Uani 1 1 d . . . . .
H16A H -0.030553 0.302854 0.160776 0.092 Uiso 1 1 calc R U . . .
H16B H -0.069942 0.390849 0.110574 0.092 Uiso 1 1 calc R U . . .
H16C H -0.019553 0.422680 0.180838 0.092 Uiso 1 1 calc R U . . .
C17 C 0.04605(11) 0.49326(15) 0.10067(11) 0.0705(5) Uani 1 1 d . . . . .
H17A H 0.055429 0.538055 0.138590 0.106 Uiso 1 1 calc R U . . .
H17B H 0.003668 0.516954 0.067111 0.106 Uiso 1 1 calc R U . . .
H17C H 0.085418 0.496473 0.084456 0.106 Uiso 1 1 calc R U . . .
C18 C 0.02117(10) 0.30669(17) 0.05969(8) 0.0694(5) Uani 1 1 d . . . . .
H18A H 0.060907 0.308813 0.043946 0.104 Uiso 1 1 calc R U . . .
H18B H -0.020796 0.330609 0.025706 0.104 Uiso 1 1 calc R U . . .
H18C H 0.014150 0.235341 0.071758 0.104 Uiso 1 1 calc R U . . .
C19 C 0.21760(7) 0.17328(11) 0.27374(7) 0.0419(3) Uani 1 1 d . . . . .
H19 H 0.230098 0.108714 0.259843 0.050 Uiso 1 1 calc R U . . .
C20 C 0.20674(7) 0.18571(10) 0.33051(7) 0.0409(3) Uani 1 1 d . . . . .
C21 C 0.21392(10) 0.11227(13) 0.38707(8) 0.0539(4) Uani 1 1 d . . . . .
C22 C 0.14656(13) 0.1183(2) 0.40568(14) 0.0929(8) Uani 1 1 d . . . . .
H22A H 0.138745 0.190213 0.416064 0.139 Uiso 1 1 calc R U . . .
H22B H 0.151833 0.074052 0.443231 0.139 Uiso 1 1 calc R U . . .
H22C H 0.106713 0.094284 0.369447 0.139 Uiso 1 1 calc R U . . .
C24 C 0.22712(15) -0.00066(14) 0.36670(10) 0.0813(6) Uani 1 1 d . . . . .
H24A H 0.186774 -0.023514 0.330575 0.122 Uiso 1 1 calc R U . . .
H24B H 0.234086 -0.047938 0.403183 0.122 Uiso 1 1 calc R U . . .
H24C H 0.268721 -0.000959 0.353645 0.122 Uiso 1 1 calc R U . . .
C23 C 0.27757(13) 0.14619(17) 0.44605(9) 0.0742(6) Uani 1 1 d . . . . .
H23A H 0.320763 0.133359 0.436770 0.111 Uiso 1 1 calc R U . . .
H23B H 0.278040 0.106141 0.484048 0.111 Uiso 1 1 calc R U . . .
H23C H 0.273835 0.220346 0.454345 0.111 Uiso 1 1 calc R U . . .
N2 N 0.20832(6) 0.26874(9) 0.23546(5) 0.0378(2) Uani 1 1 d . . . . .
N1 N 0.23632(7) 0.46489(9) 0.30352(6) 0.0450(3) Uani 1 1 d . . . . .
O1 O 0.18717(5) 0.29158(7) 0.34086(5) 0.0408(2) Uani 1 1 d . . . . .
O2 O 0.11558(5) 0.39773(8) 0.23237(5) 0.0410(2) Uani 1 1 d . . . . .
P1 P 0.19197(2) 0.36628(2) 0.28227(2) 0.03317(11) Uani 1 1 d . . . . .

loop_
_atom_site_aniso_label
_atom_site_aniso_U_11
_atom_site_aniso_U_22
_atom_site_aniso_U_33
_atom_site_aniso_U_23
_atom_site_aniso_U_13
_atom_site_aniso_U_12
C1 0.0459(7) 0.0319(6) 0.0394(6) 0.0053(5) 0.0069(5) -0.0113(5)
C2 0.0559(8) 0.0396(7) 0.0452(7) -0.0013(6) 0.0154(6) -0.0179(6)
C5 0.0702(14) 0.1074(19) 0.157(3) 0.0642(19) 0.0508(16) 0.0276(14)
C3 0.0594(9) 0.0477(9) 0.0682(10) -0.0062(7) 0.0293(8) -0.0124(7)
C4 0.0896(16) 0.0922(17) 0.1122(18) -0.0429(14) 0.0574(15) -0.0240(12)
C6 0.0811(12) 0.0593(10) 0.0474(8) -0.0112(7) 0.0207(8) -0.0312(9)
C7 0.0792(13) 0.0795(13) 0.0432(8) 0.0024(8) 0.0004(8) -0.0387(11)
C8 0.0503(9) 0.0731(12) 0.0562(9) 0.0197(9) -0.0053(7) -0.0162(8)
C9 0.0474(8) 0.0464(8) 0.0520(8) 0.0136(6) 0.0054(6) -0.0050(6)
C10 0.0490(9) 0.0660(11) 0.0842(12) 0.0088(9) 0.0163(8) 0.0077(8)
C12 0.114(2) 0.0642(14) 0.165(3) 0.0232(16) 0.055(2) 0.0207(14)
C11 0.106(2) 0.102(2) 0.159(3) 0.0122(19) 0.083(2) 0.0004(16)
C13 0.0434(7) 0.0391(7) 0.0359(6) -0.0042(5) 0.0137(5) 0.0028(5)
C14 0.0367(6) 0.0360(6) 0.0384(6) -0.0043(5) 0.0127(5) -0.0025(5)
C15 0.0391(7) 0.0458(8) 0.0432(7) 0.0009(5) 0.0101(5) 0.0042(5)
C16 0.0362(7) 0.0826(13) 0.0619(9) 0.0025(8) 0.0121(7) 0.0015(7)
C17 0.0641(11) 0.0580(11) 0.0817(12) 0.0223(9) 0.0135(9) 0.0070(8)
C18 0.0659(11) 0.0820(13) 0.0462(8) -0.0117(8) -0.0004(7) 0.0169(10)
C19 0.0449(7) 0.0324(6) 0.0453(7) -0.0033(5) 0.0107(5) 0.0081(5)
C20 0.0432(7) 0.0300(6) 0.0487(7) -0.0021(5) 0.0141(6) 0.0016(5)
C21 0.0668(10) 0.0414(8) 0.0558(9) 0.0093(6) 0.0233(8) 0.0082(7)
C22 0.0888(16) 0.0873(15) 0.1197(19) 0.0508(14) 0.0573(15) 0.0106(12)
C24 0.1243(19) 0.0392(9) 0.0683(12) 0.0097(8) 0.0156(12) 0.0136(10)
C23 0.0945(15) 0.0752(13) 0.0474(9) 0.0013(8) 0.0161(9) 0.0168(11)
N2 0.0377(5) 0.0361(5) 0.0403(5) -0.0042(4) 0.0139(4) 0.0051(4)
N1 0.0503(7) 0.0379(6) 0.0418(6) -0.0006(5) 0.0087(5) -0.0107(5)
O1 0.0507(5) 0.0310(5) 0.0473(5) -0.0021(4) 0.0253(4) 0.0012(4)
O2 0.0343(5) 0.0413(5) 0.0448(5) -0.0116(4) 0.0095(4) 0.0053(4)
P1 0.03231(17) 0.02948(18) 0.03806(18) -0.00378(11) 0.01214(13) -0.00039(11)

_geom_special_details            
;
 All esds (except the esd in the dihedral angle between two l.s. planes)
 are estimated using the full covariance matrix.  The cell esds are taken
 into account individually in the estimation of esds in distances, angles
 and torsion angles; correlations between esds in cell parameters are only
 used when they are defined by crystal symmetry.  An approximate (isotropic)
 treatment of cell esds is used for estimating esds involving l.s. planes.
;

loop_
_geom_bond_atom_site_label_1
_geom_bond_atom_site_label_2
_geom_bond_distance
_geom_bond_site_symmetry_2
_geom_bond_publ_flag
C1 N1 1.3988(18) . ?
C1 C9 1.404(2) . ?
C1 C2 1.409(2) . ?
C2 C6 1.391(2) . ?
C2 C3 1.512(2) . ?
C5 C3 1.516(3) . ?
C5 H5A 0.9600 . ?
C5 H5B 0.9600 . ?
C5 H5C 0.9600 . ?
C3 C4 1.525(3) . ?
C3 H3 0.9800 . ?
C4 H4A 0.9600 . ?
C4 H4B 0.9600 . ?
C4 H4C 0.9600 . ?
C6 C7 1.371(3) . ?
C6 H6 0.9300 . ?
C7 C8 1.375(3) . ?
C7 H7 0.9300 . ?
C8 C9 1.397(2) . ?
C8 H8 0.9300 . ?
C9 C10 1.518(3) . ?
C10 C11 1.520(3) . ?
C10 C12 1.521(3) . ?
C10 H10 0.9800 . ?
C12 H12A 0.9600 . ?
C12 H12B 0.9600 . ?
C12 H12C 0.9600 . ?
C11 H11A 0.9600 . ?
C11 H11B 0.9600 . ?
C11 H11C 0.9600 . ?
C13 C14 1.3259(19) . ?
C13 N2 1.4352(18) . ?
C13 H13 0.9300 . ?
C14 O2 1.4157(16) . ?
C14 C15 1.4950(19) . ?
C15 C18 1.527(2) . ?
C15 C16 1.528(2) . ?
C15 C17 1.533(2) . ?
C16 H16A 0.9600 . ?
C16 H16B 0.9600 . ?
C16 H16C 0.9600 . ?
C17 H17A 0.9600 . ?
C17 H17B 0.9600 . ?
C17 H17C 0.9600 . ?
C18 H18A 0.9600 . ?
C18 H18B 0.9600 . ?
C18 H18C 0.9600 . ?
C19 C20 1.321(2) . ?
C19 N2 1.4370(19) . ?
C19 H19 0.9300 . ?
C20 O1 1.4294(17) . ?
C20 C21 1.500(2) . ?
C21 C22 1.525(3) . ?
C21 C23 1.530(3) . ?
C21 C24 1.539(3) . ?
C22 H22A 0.9600 . ?
C22 H22B 0.9600 . ?
C22 H22C 0.9600 . ?
C24 H24A 0.9600 . ?
C24 H24B 0.9600 . ?
C24 H24C 0.9600 . ?
C23 H23A 0.9600 . ?
C23 H23B 0.9600 . ?
C23 H23C 0.9600 . ?
N2 P1 1.6903(13) . ?
N1 P1 1.5069(14) . ?
O1 P1 1.6044(12) . ?
O2 P1 1.5962(11) . ?

loop_
_geom_angle_atom_site_label_1
_geom_angle_atom_site_label_2
_geom_angle_atom_site_label_3
_geom_angle
_geom_angle_site_symmetry_1
_geom_angle_site_symmetry_3
_geom_angle_publ_flag
N1 C1 C9 120.12(14) . . ?
N1 C1 C2 118.60(13) . . ?
C9 C1 C2 121.12(13) . . ?
C6 C2 C1 117.96(16) . . ?
C6 C2 C3 121.31(16) . . ?
C1 C2 C3 120.70(13) . . ?
C3 C5 H5A 109.5 . . ?
C3 C5 H5B 109.5 . . ?
H5A C5 H5B 109.5 . . ?
C3 C5 H5C 109.5 . . ?
H5A C5 H5C 109.5 . . ?
H5B C5 H5C 109.5 . . ?
C2 C3 C5 111.17(14) . . ?
C2 C3 C4 114.84(17) . . ?
C5 C3 C4 111.0(2) . . ?
C2 C3 H3 106.4 . . ?
C5 C3 H3 106.4 . . ?
C4 C3 H3 106.4 . . ?
C3 C4 H4A 109.5 . . ?
C3 C4 H4B 109.5 . . ?
H4A C4 H4B 109.5 . . ?
C3 C4 H4C 109.5 . . ?
H4A C4 H4C 109.5 . . ?
H4B C4 H4C 109.5 . . ?
C7 C6 C2 121.70(19) . . ?
C7 C6 H6 119.1 . . ?
C2 C6 H6 119.1 . . ?
C6 C7 C8 119.81(16) . . ?
C6 C7 H7 120.1 . . ?
C8 C7 H7 120.1 . . ?
C7 C8 C9 121.54(17) . . ?
C7 C8 H8 119.2 . . ?
C9 C8 H8 119.2 . . ?
C8 C9 C1 117.84(17) . . ?
C8 C9 C10 121.14(17) . . ?
C1 C9 C10 121.02(14) . . ?
C9 C10 C11 111.85(19) . . ?
C9 C10 C12 111.56(19) . . ?
C11 C10 C12 111.0(2) . . ?
C9 C10 H10 107.4 . . ?
C11 C10 H10 107.4 . . ?
C12 C10 H10 107.4 . . ?
C10 C12 H12A 109.5 . . ?
C10 C12 H12B 109.5 . . ?
H12A C12 H12B 109.5 . . ?
C10 C12 H12C 109.5 . . ?
H12A C12 H12C 109.5 . . ?
H12B C12 H12C 109.5 . . ?
C10 C11 H11A 109.5 . . ?
C10 C11 H11B 109.5 . . ?
H11A C11 H11B 109.5 . . ?
C10 C11 H11C 109.5 . . ?
H11A C11 H11C 109.5 . . ?
H11B C11 H11C 109.5 . . ?
C14 C13 N2 113.23(11) . . ?
C14 C13 H13 123.4 . . ?
N2 C13 H13 123.4 . . ?
C13 C14 O2 113.07(12) . . ?
C13 C14 C15 133.22(12) . . ?
O2 C14 C15 113.61(11) . . ?
C14 C15 C18 109.51(12) . . ?
C14 C15 C16 108.90(13) . . ?
C18 C15 C16 109.24(14) . . ?
C14 C15 C17 109.62(13) . . ?
C18 C15 C17 109.92(15) . . ?
C16 C15 C17 109.63(14) . . ?
C15 C16 H16A 109.5 . . ?
C15 C16 H16B 109.5 . . ?
H16A C16 H16B 109.5 . . ?
C15 C16 H16C 109.5 . . ?
H16A C16 H16C 109.5 . . ?
H16B C16 H16C 109.5 . . ?
C15 C17 H17A 109.5 . . ?
C15 C17 H17B 109.5 . . ?
H17A C17 H17B 109.5 . . ?
C15 C17 H17C 109.5 . . ?
H17A C17 H17C 109.5 . . ?
H17B C17 H17C 109.5 . . ?
C15 C18 H18A 109.5 . . ?
C15 C18 H18B 109.5 . . ?
H18A C18 H18B 109.5 . . ?
C15 C18 H18C 109.5 . . ?
H18A C18 H18C 109.5 . . ?
H18B C18 H18C 109.5 . . ?
C20 C19 N2 113.80(12) . . ?
C20 C19 H19 123.1 . . ?
N2 C19 H19 123.1 . . ?
C19 C20 O1 113.10(12) . . ?
C19 C20 C21 132.78(13) . . ?
O1 C20 C21 114.05(12) . . ?
C20 C21 C22 109.15(14) . . ?
C20 C21 C23 109.43(15) . . ?
C22 C21 C23 109.09(18) . . ?
C20 C21 C24 108.60(14) . . ?
C22 C21 C24 111.69(18) . . ?
C23 C21 C24 108.85(16) . . ?
C21 C22 H22A 109.5 . . ?
C21 C22 H22B 109.5 . . ?
H22A C22 H22B 109.5 . . ?
C21 C22 H22C 109.5 . . ?
H22A C22 H22C 109.5 . . ?
H22B C22 H22C 109.5 . . ?
C21 C24 H24A 109.5 . . ?
C21 C24 H24B 109.5 . . ?
H24A C24 H24B 109.5 . . ?
C21 C24 H24C 109.5 . . ?
H24A C24 H24C 109.5 . . ?
H24B C24 H24C 109.5 . . ?
C21 C23 H23A 109.5 . . ?
C21 C23 H23B 109.5 . . ?
H23A C23 H23B 109.5 . . ?
C21 C23 H23C 109.5 . . ?
H23A C23 H23C 109.5 . . ?
H23B C23 H23C 109.5 . . ?
C13 N2 C19 117.69(11) . . ?
C13 N2 P1 106.58(9) . . ?
C19 N2 P1 106.29(9) . . ?
C1 N1 P1 135.72(10) . . ?
C20 O1 P1 109.60(8) . . ?
C14 O2 P1 110.41(8) . . ?
N1 P1 O2 109.40(7) . . ?
N1 P1 O1 115.30(7) . . ?
O2 P1 O1 112.62(6) . . ?
N1 P1 N2 124.96(7) . . ?
O2 P1 N2 96.19(6) . . ?
O1 P1 N2 96.68(7) . . ?

loop_
_geom_torsion_atom_site_label_1
_geom_torsion_atom_site_label_2
_geom_torsion_atom_site_label_3
_geom_torsion_atom_site_label_4
_geom_torsion
_geom_torsion_site_symmetry_1
_geom_torsion_site_symmetry_2
_geom_torsion_site_symmetry_3
_geom_torsion_site_symmetry_4
_geom_torsion_publ_flag
N1 C1 C2 C6 -177.03(13) . . . . ?
C9 C1 C2 C6 -1.7(2) . . . . ?
N1 C1 C2 C3 1.15(19) . . . . ?
C9 C1 C2 C3 176.52(13) . . . . ?
C6 C2 C3 C5 101.6(2) . . . . ?
C1 C2 C3 C5 -76.5(2) . . . . ?
C6 C2 C3 C4 -25.5(2) . . . . ?
C1 C2 C3 C4 156.40(16) . . . . ?
C1 C2 C6 C7 0.7(2) . . . . ?
C3 C2 C6 C7 -177.45(16) . . . . ?
C2 C6 C7 C8 0.1(3) . . . . ?
C6 C7 C8 C9 0.0(3) . . . . ?
C7 C8 C9 C1 -0.9(2) . . . . ?
C7 C8 C9 C10 179.32(16) . . . . ?
N1 C1 C9 C8 177.06(13) . . . . ?
C2 C1 C9 C8 1.8(2) . . . . ?
N1 C1 C9 C10 -3.2(2) . . . . ?
C2 C1 C9 C10 -178.50(14) . . . . ?
C8 C9 C10 C11 -50.5(2) . . . . ?
C1 C9 C10 C11 129.7(2) . . . . ?
C8 C9 C10 C12 74.4(2) . . . . ?
C1 C9 C10 C12 -105.3(2) . . . . ?
N2 C13 C14 O2 -0.56(16) . . . . ?
N2 C13 C14 C15 175.37(14) . . . . ?
C13 C14 C15 C18 9.9(2) . . . . ?
O2 C14 C15 C18 -174.19(13) . . . . ?
C13 C14 C15 C16 129.29(17) . . . . ?
O2 C14 C15 C16 -54.80(16) . . . . ?
C13 C14 C15 C17 -110.77(19) . . . . ?
O2 C14 C15 C17 65.14(16) . . . . ?
N2 C19 C20 O1 0.77(17) . . . . ?
N2 C19 C20 C21 -176.14(15) . . . . ?
C19 C20 C21 C22 -131.1(2) . . . . ?
O1 C20 C21 C22 52.0(2) . . . . ?
C19 C20 C21 C23 109.6(2) . . . . ?
O1 C20 C21 C23 -67.27(17) . . . . ?
C19 C20 C21 C24 -9.1(3) . . . . ?
O1 C20 C21 C24 174.03(15) . . . . ?
C14 C13 N2 C19 115.04(14) . . . . ?
C14 C13 N2 P1 -4.10(14) . . . . ?
C20 C19 N2 C13 -115.26(14) . . . . ?
C20 C19 N2 P1 4.03(14) . . . . ?
C9 C1 N1 P1 94.35(18) . . . . ?
C2 C1 N1 P1 -90.23(18) . . . . ?
C19 C20 O1 P1 -5.56(14) . . . . ?
C21 C20 O1 P1 171.96(11) . . . . ?
C13 C14 O2 P1 5.34(14) . . . . ?
C15 C14 O2 P1 -171.42(9) . . . . ?
C1 N1 P1 O2 136.51(15) . . . . ?
C1 N1 P1 O1 8.37(18) . . . . ?
C1 N1 P1 N2 -110.80(16) . . . . ?
C14 O2 P1 N1 123.74(9) . . . . ?
C14 O2 P1 O1 -106.64(10) . . . . ?
C14 O2 P1 N2 -6.74(9) . . . . ?
C20 O1 P1 N1 -127.00(10) . . . . ?
C20 O1 P1 O2 106.48(9) . . . . ?
C20 O1 P1 N2 6.90(9) . . . . ?
C13 N2 P1 N1 -112.66(10) . . . . ?
C19 N2 P1 N1 121.03(10) . . . . ?
C13 N2 P1 O2 6.26(9) . . . . ?
C19 N2 P1 O2 -120.06(9) . . . . ?
C13 N2 P1 O1 119.97(9) . . . . ?
C19 N2 P1 O1 -6.34(9) . . . . ?

_refine_diff_density_max         0.277
_refine_diff_density_min         -0.325
_refine_diff_density_rms         0.058

_shelx_res_file                  
;
TITL yzl18m in C2/c
    shelx.res
    created by SHELXL-2018/1 at 06:53:53 on 23-Jan-2018
CELL  0.71073  19.9305  12.6157  21.5651   90.000  109.346   90.000
ZERR     8.00   0.0084   0.0084   0.0124    0.000    0.014    0.000
LATT   7
SYMM  - X,   Y, 1/2 - Z
SFAC  C    H    N    O    P
UNIT  192 296 16 16 8
MERG   2
FMAP   2
PLAN   20
SIZE     0.120   0.150   0.200
ACTA
HTAB    2.00000
BOND   $H
CONF
L.S.  20
TEMP     0.00
WGHT    0.087300    1.536400
FVAR       0.26432
MOLE    1
C1    1    0.282166    0.504903    0.362962    11.00000    0.04589    0.03192 =
         0.03938    0.00527    0.00687   -0.01134
C2    1    0.253593    0.569435    0.401380    11.00000    0.05594    0.03956 =
         0.04519   -0.00127    0.01544   -0.01794
C5    1    0.154547    0.675374    0.325115    11.00000    0.07023    0.10745 =
         0.15699    0.06417    0.05080    0.02761
AFIX 137
H5A   2    0.179923    0.739989    0.340836    11.00000   -1.50000
H5B   2    0.104329    0.688554    0.311874    11.00000   -1.50000
H5C   2    0.166538    0.649626    0.288221    11.00000   -1.50000
AFIX   0
C3    1    0.174839    0.593208    0.379444    11.00000    0.05937    0.04769 =
         0.06818   -0.00623    0.02927   -0.01239
AFIX  13
H3    2    0.150468    0.527573    0.360186    11.00000   -1.20000
AFIX   0
C4    1    0.146496    0.623469    0.434599    11.00000    0.08964    0.09218 =
         0.11217   -0.04286    0.05739   -0.02402
AFIX 137
H4A   2    0.169459    0.687171    0.455484    11.00000   -1.50000
H4B   2    0.156060    0.567211    0.466320    11.00000   -1.50000
H4C   2    0.096122    0.635077    0.416721    11.00000   -1.50000
AFIX   0
C6    1    0.300274    0.612729    0.458802    11.00000    0.08106    0.05935 =
         0.04739   -0.01118    0.02070   -0.03115
AFIX  43
H6    2    0.282300    0.654871    0.485021    11.00000   -1.20000
AFIX   0
C7    1    0.372099    0.594892    0.477756    11.00000    0.07916    0.07948 =
         0.04319    0.00236    0.00041   -0.03872
AFIX  43
H7    2    0.402229    0.624654    0.516414    11.00000   -1.20000
AFIX   0
C8    1    0.399475    0.532864    0.439443    11.00000    0.05032    0.07309 =
         0.05619    0.01967   -0.00534   -0.01620
AFIX  43
H8    2    0.448264    0.521163    0.452688    11.00000   -1.20000
AFIX   0
C9    1    0.355703    0.487022    0.381092    11.00000    0.04737    0.04643 =
         0.05203    0.01364    0.00538   -0.00500
C10   1    0.386520    0.419650    0.338748    11.00000    0.04897    0.06605 =
         0.08421    0.00883    0.01632    0.00767
AFIX  13
H10   2    0.348747    0.408531    0.296559    11.00000   -1.20000
AFIX   0
C12   1    0.409324    0.311082    0.369148    11.00000    0.11354    0.06418 =
         0.16541    0.02318    0.05535    0.02069
AFIX 137
H12A  2    0.445278    0.319367    0.411384    11.00000   -1.50000
H12B  2    0.428058    0.270312    0.341031    11.00000   -1.50000
H12C  2    0.369024    0.275063    0.374208    11.00000   -1.50000
AFIX   0
C11   1    0.447529    0.475307    0.324579    11.00000    0.10628    0.10157 =
         0.15910    0.01217    0.08311    0.00042
AFIX 137
H11A  2    0.431867    0.543354    0.305276    11.00000   -1.50000
H11B  2    0.462858    0.433226    0.294674    11.00000   -1.50000
H11C  2    0.486391    0.484487    0.364841    11.00000   -1.50000
AFIX   0
C13   1    0.151300    0.271534    0.173790    11.00000    0.04338    0.03914 =
         0.03593   -0.00419    0.01368    0.00275
AFIX  43
H13   2    0.149488    0.228268    0.138355    11.00000   -1.20000
AFIX   0
C14   1    0.101470    0.341998    0.172419    11.00000    0.03668    0.03599 =
         0.03844   -0.00434    0.01268   -0.00246
C15   1    0.035865    0.378773    0.119622    11.00000    0.03908    0.04582 =
         0.04319    0.00087    0.01008    0.00422
C16   1   -0.026879    0.373278    0.145344    11.00000    0.03624    0.08259 =
         0.06186    0.00252    0.01211    0.00146
AFIX 137
H16A  2   -0.030553    0.302854    0.160776    11.00000   -1.50000
H16B  2   -0.069942    0.390849    0.110574    11.00000   -1.50000
H16C  2   -0.019553    0.422680    0.180838    11.00000   -1.50000
AFIX   0
C17   1    0.046046    0.493258    0.100675    11.00000    0.06410    0.05796 =
         0.08167    0.02232    0.01354    0.00699
AFIX 137
H17A  2    0.055429    0.538055    0.138590    11.00000   -1.50000
H17B  2    0.003668    0.516954    0.067111    11.00000   -1.50000
H17C  2    0.085418    0.496473    0.084456    11.00000   -1.50000
AFIX   0
C18   1    0.021167    0.306692    0.059694    11.00000    0.06593    0.08199 =
         0.04615   -0.01168   -0.00043    0.01690
AFIX 137
H18A  2    0.060907    0.308813    0.043946    11.00000   -1.50000
H18B  2   -0.020796    0.330609    0.025706    11.00000   -1.50000
H18C  2    0.014150    0.235341    0.071758    11.00000   -1.50000
AFIX   0
C19   1    0.217599    0.173284    0.273742    11.00000    0.04486    0.03241 =
         0.04530   -0.00328    0.01074    0.00810
AFIX  43
H19   2    0.230098    0.108714    0.259843    11.00000   -1.20000
AFIX   0
C20   1    0.206740    0.185713    0.330515    11.00000    0.04323    0.03000 =
         0.04873   -0.00211    0.01405    0.00158
C21   1    0.213919    0.112267    0.387072    11.00000    0.06680    0.04141 =
         0.05578    0.00927    0.02330    0.00819
C22   1    0.146564    0.118259    0.405677    11.00000    0.08879    0.08725 =
         0.11967    0.05077    0.05733    0.01062
AFIX 137
H22A  2    0.138745    0.190213    0.416064    11.00000   -1.50000
H22B  2    0.151833    0.074052    0.443231    11.00000   -1.50000
H22C  2    0.106713    0.094284    0.369447    11.00000   -1.50000
AFIX   0
C24   1    0.227116   -0.000656    0.366704    11.00000    0.12435    0.03923 =
         0.06833    0.00971    0.01562    0.01361
AFIX 137
H24A  2    0.186774   -0.023514    0.330575    11.00000   -1.50000
H24B  2    0.234086   -0.047938    0.403183    11.00000   -1.50000
H24C  2    0.268721   -0.000959    0.353645    11.00000   -1.50000
AFIX   0
C23   1    0.277568    0.146188    0.446053    11.00000    0.09447    0.07522 =
         0.04735    0.00128    0.01611    0.01678
AFIX 137
H23A  2    0.320763    0.133359    0.436770    11.00000   -1.50000
H23B  2    0.278040    0.106141    0.484048    11.00000   -1.50000
H23C  2    0.273835    0.220346    0.454345    11.00000   -1.50000
AFIX   0
N2    3    0.208315    0.268741    0.235456    11.00000    0.03773    0.03609 =
         0.04027   -0.00425    0.01394    0.00508
N1    3    0.236324    0.464892    0.303522    11.00000    0.05032    0.03789 =
         0.04178   -0.00063    0.00870   -0.01073
O1    4    0.187174    0.291575    0.340861    11.00000    0.05071    0.03100 =
         0.04735   -0.00211    0.02529    0.00124
O2    4    0.115583    0.397733    0.232373    11.00000    0.03425    0.04130 =
         0.04478   -0.01160    0.00949    0.00531
P1    5    0.191971    0.366278    0.282268    11.00000    0.03231    0.02948 =
         0.03806   -0.00378    0.01214   -0.00039
HKLF    4


REM  yzl18m in C2/c
REM R1 =  0.0485 for    5265 Fo > 4sig(Fo)  and  0.0571 for all    6358 data
REM    272 parameters refined using      0 restraints

END

WGHT      0.0873      1.5364

REM Instructions for potential hydrogen bonds
EQIV $1 -x+1/2, y-1/2, -z+1/2
HTAB C19 N1_$1

REM Highest difference peak  0.277,  deepest hole -0.325,  1-sigma level  0.058
Q1    1   0.1789  0.7309  0.3611  11.00000  0.05    0.28
Q2    1   0.1261  0.0694  0.3655  11.00000  0.05    0.28
Q3    1   0.1998  0.4376  0.2920  11.00000  0.05    0.27
Q4    1   0.2060  0.3149  0.2584  11.00000  0.05    0.24
Q5    1   0.1940  0.3349  0.3214  11.00000  0.05    0.24
Q6    1   0.3216  0.4968  0.3695  11.00000  0.05    0.24
Q7    1   0.2354  0.4068  0.3020  11.00000  0.05    0.23
Q8    1   0.2115  0.2156  0.2477  11.00000  0.05    0.22
Q9    1   0.2496  0.1230  0.2540  11.00000  0.05    0.21
Q10   1   0.2563  0.4789  0.3339  11.00000  0.05    0.21
Q11   1   0.2708  0.5250  0.3897  11.00000  0.05    0.20
Q12   1   0.1995 -0.0538  0.4012  11.00000  0.05    0.19
Q13   1   0.1918  0.1682  0.2884  11.00000  0.05    0.19
Q14   1   0.3110  0.1415  0.2906  11.00000  0.05    0.19
Q15   1   0.3019  0.1234  0.2809  11.00000  0.05    0.19
Q16   1   0.1154  0.2808  0.1778  11.00000  0.05    0.19
Q17   1   0.1704  0.6535  0.2008  11.00000  0.05    0.18
Q18   1   0.1742  0.7356  0.3115  11.00000  0.05    0.18
Q19   1   0.3735  0.5213  0.4041  11.00000  0.05    0.18
Q20   1   0.3885  0.5434  0.4693  11.00000  0.05    0.18
;
_shelx_res_checksum              85542

_shelx_hkl_file                  
;
   1  -1  -1 1303.21   19.23
   2  -2  -2    3.56    0.22
   2  -2  -2    3.33    0.30
   3  -3  -3   10.05    0.33
   3  -3  -3    9.78    0.44
   4  -4  -4 1106.80   16.82
   4  -4  -4 1116.36   16.18
   5  -5  -5   15.37    0.76
   5  -5  -5   14.65    0.51
   6  -6  -6  177.45    3.43
   6  -6  -6  181.99    3.12
   7  -7  -7   21.00    1.05
   8  -8  -8    3.97    0.60
   9  -9  -9  157.21    3.55
  10 -10 -10    9.94    0.96
  11 -11 -11   10.82    1.09
  12 -12 -12   43.59    2.00
  13 -13 -13   36.92    1.95
  14 -12 -13    6.84    1.08
  13 -11 -12   20.91    1.47
  12 -10 -11    1.69    0.69
  11  -9 -10   27.03    1.37
  10  -8  -9   55.72    1.86
   8  -6  -7   20.57    0.76
   8  -6  -7   21.96    1.00
   7  -5  -6  983.55   14.64
   7  -5  -6  985.21   15.08
   6  -4  -5   -0.26    0.19
   6  -4  -5    0.09    0.27
   5  -3  -4  894.29   13.60
   5  -3  -4  887.87   13.02
   4  -2  -3  717.88   10.97
   4  -2  -3  717.64   10.47
   3  -1  -2 1060.67   16.39
   3  -1  -2 1098.83   15.50
   2   0  -1   -6.61    0.18
   2   0  -1   -6.18    0.17
   0  -2  -1 1498.08   21.66
   1  -3  -2   13.65    0.51
   2  -4  -3   55.95    1.27
  -3   5   4  159.27    2.58
   3  -5  -4  157.91    2.92
  -4   6   5 1409.24   21.19
   4  -6  -5 1396.81   20.50
   5  -7  -6  256.18    4.59
   6  -8  -7  157.92    3.31
   7  -9  -8    1.72    0.59
   8 -10  -9    3.81    0.67
   9 -11 -10    0.43    0.57
  10 -12 -11    8.33    1.03
  11 -13 -12   16.55    1.39
  16 -12 -14   21.29    1.59
  15 -11 -13    0.10    0.67
  14 -10 -12    3.70    0.80
  13  -9 -11   25.83    1.36
  12  -8 -10  108.45    2.76
  11  -7  -9   42.78    1.59
  10  -6  -8   17.50    0.97
  10  -6  -8   16.73    0.79
   9  -5  -7  575.52    8.90
   9  -5  -7  565.10    9.07
   9  -5  -7  562.50    9.21
   8  -4  -6    4.92    0.34
   8  -4  -6    4.55    0.46
   8  -4  -6    6.56    0.46
   7  -3  -5  252.76    4.10
   7  -3  -5  246.66    4.18
   7  -3  -5  246.55    4.10
   6  -2  -4  209.58    3.55
   6  -2  -4  208.88    3.40
   5  -1  -3  789.26   11.99
   5  -1  -3  775.04   11.34
   4   0  -2 7197.90  108.97
   3   1  -1 3065.35   44.61
   3   1  -1 3072.27   46.93
   2   2   0   53.91    0.99
  -1  -3  -1  618.57    9.12
   0  -4  -2   41.88    1.03
   1  -5  -3   82.62    1.77
   2  -6  -4  255.41    4.34
   3  -7  -5   44.48    1.40
   4  -8  -6  155.40    3.24
   5  -9  -7  142.81    3.18
   6 -10  -8   55.44    1.91
   7 -11  -9    5.57    0.83
   8 -12 -10    0.26    0.55
   9 -13 -11   15.77    1.35
  10 -14 -12   14.71    1.35
  17 -11 -14   -0.42    0.71
  16 -10 -13   10.54    1.15
  15  -9 -12   28.92    1.51
  14  -8 -11   11.71    1.01
  13  -7 -10   25.38    1.26
  12  -6  -9  213.10    4.14
  12  -6  -9  218.48    4.10
  11  -5  -8   27.00    1.10
  11  -5  -8   25.93    1.02
  10  -4  -7  114.99    2.43
  10  -4  -7  114.06    2.41
   9  -3  -6   31.36    1.01
   9  -3  -6   30.04    0.96
   8  -2  -5    0.25    0.23
   8  -2  -5    0.19    0.21
   7  -1  -4  279.78    4.65
   7  -1  -4  276.74    4.40
   6   0  -3   -0.22    0.14
   6   0  -3   -0.13    0.16
   5   1  -2  570.87    8.46
   5   1  -2  577.77    8.93
   4   2  -1  364.78    5.54
   4   2  -1  366.73    5.77
  -3  -3   0 1099.75   16.01
   3   3   0 1107.41   16.72
  -2  -4  -1  206.30    3.48
   2   4   1  209.26    3.30
  -1  -5  -2  307.92    4.99
   0  -6  -3  650.70    9.89
   1  -7  -4  111.91    2.39
   2  -8  -5    6.77    0.66
   3  -9  -6   22.94    1.18
   4 -10  -7   14.79    1.04
   6 -12  -9   10.20    1.05
   7 -13 -10   11.07    1.21
   8 -14 -11    0.70    0.69
  18 -10 -14   17.32    1.48
  17  -9 -13    1.15    0.71
  16  -8 -12    0.15    0.56
  15  -7 -11   37.42    1.57
  14  -6 -10   17.00    1.00
  14  -6 -10   17.77    1.10
  13  -5  -9   27.00    1.22
  13  -5  -9   26.30    1.20
  12  -4  -8  170.71    3.33
  12  -4  -8  171.98    3.41
  11  -3  -7   20.96    0.90
  11  -3  -7   19.73    0.89
  10  -2  -6   60.39    1.55
  10  -2  -6   59.94    1.48
   9  -1  -5   10.52    0.67
   9  -1  -5   11.56    0.61
   8   0  -4  299.21    5.02
   8   0  -4  298.70    4.72
   7   1  -3   92.44    1.85
   7   1  -3   91.40    1.75
   6   2  -2  633.22    9.35
   6   2  -2  627.91    9.80
   5   3  -1   56.96    1.19
   5   3  -1   55.81    1.26
   4   4   0  418.40    6.54
  -4  -4   0  420.30    6.53
   3   5   1   79.92    1.43
  -3  -5  -1   78.46    1.77
  -2  -6  -2   69.32    1.69
  -1  -7  -3  123.39    2.59
   0  -8  -4   -0.07    0.33
   1  -9  -5    6.72    0.70
   2 -10  -6   14.81    1.08
   3 -11  -7    0.73    0.54
   4 -12  -8   39.76    1.73
   5 -13  -9   16.32    1.26
   6 -14 -10    0.48    0.73
   7 -15 -11    0.97    0.73
  19  -9 -14   -0.50    0.68
  18  -8 -13    5.34    0.86
  17  -7 -12   26.41    1.40
  16  -6 -11   -0.48    0.38
  16  -6 -11   -0.14    0.48
  15  -5 -10  150.86    3.28
  15  -5 -10  142.17    3.21
  14  -4  -9    4.27    0.71
  14  -4  -9    6.67    0.71
  13  -3  -8    3.93    0.55
  13  -3  -8    3.95    0.58
  12  -2  -7    0.42    0.29
  12  -2  -7   -0.03    0.29
  11  -1  -6    0.61    0.30
  11  -1  -6    0.53    0.30
  10   0  -5   -0.77    0.24
  10   0  -5    0.31    0.26
   9   1  -4 1118.46   17.23
   9   1  -4 1117.41   16.32
   8   2  -3  374.61    6.12
   8   2  -3  371.19    5.84
   7   3  -2  500.67    7.62
   7   3  -2  494.58    7.91
   6   4  -1  133.70    2.45
   6   4  -1  135.84    2.56
   5   5   0    8.79    0.44
  -5  -5   0    8.24    0.57
  -4  -6  -1    7.02    0.62
   4   6   1    7.22    0.36
  -3  -7  -2    6.41    0.28
  -3  -7  -2    6.34    0.60
  -2  -8  -3    1.43    0.44
  -1  -9  -4    1.92    0.52
   0 -10  -5    3.83    0.74
   1 -11  -6   49.23    1.79
   2 -12  -7    2.54    0.74
   3 -13  -8   15.51    1.26
   4 -14  -9   44.11    1.96
   5 -15 -10    0.86    0.86
  20  -8 -14   24.06    1.58
  19  -7 -13    2.57    0.69
  18  -6 -12    0.71    0.58
  18  -6 -12    0.66    0.62
  17  -5 -11   28.60    1.32
  17  -5 -11   30.55    1.39
  16  -4 -10    2.85    0.65
  16  -4 -10    4.87    0.70
  15  -3  -9    7.68    0.71
  15  -3  -9    7.34    0.81
  14  -2  -8    1.81    0.50
  14  -2  -8    1.81    0.46
  13  -1  -7    6.27    0.63
  13  -1  -7    4.81    0.56
  12   0  -6   99.44    2.26
  12   0  -6   98.61    2.15
  11   1  -5  108.35    2.36
  11   1  -5  111.33    2.27
  10   2  -4   59.55    1.53
  10   2  -4   63.38    1.53
   9   3  -3   37.78    1.13
   9   3  -3   39.49    1.17
   8   4  -2  133.65    2.63
   8   4  -2  139.06    2.61
   7   5  -1   95.33    1.93
   7   5  -1   94.18    2.07
  -6  -6   0   56.16    1.58
   6   6   0   59.57    1.30
  -5  -7  -1   36.76    1.28
  -4  -8  -2    4.13    0.57
  -3  -9  -3   21.60    1.13
  -2 -10  -4  109.38    2.69
  -1 -11  -5    9.41    0.91
   0 -12  -6    4.52    0.83
   1 -13  -7   18.89    1.32
   2 -14  -8   -0.55    0.59
   3 -15  -9    3.29    0.92
   3 -15  -9    3.53    1.32
  22  -8 -15   -0.24    0.73
  21  -7 -14   22.98    1.53
  20  -6 -13   15.49    1.17
  20  -6 -13   17.12    1.27
  19  -5 -12   -0.30    0.50
  19  -5 -12    0.34    0.50
  18  -4 -11    0.74    0.50
  18  -4 -11    0.55    0.55
  17  -3 -10   58.96    1.93
  17  -3 -10   58.43    1.86
  16  -2  -9    4.36    0.65
  16  -2  -9    4.62    0.66
  15  -1  -8   20.20    1.04
  15  -1  -8   18.39    0.98
  14   0  -7    0.17    0.31
  14   0  -7    0.44    0.36
  13   1  -6  321.06    5.70
  13   1  -6  315.08    5.39
  12   2  -5   69.75    1.74
  12   2  -5   70.83    1.81
  11   3  -4  331.09    5.73
  11   3  -4  330.37    5.52
  10   4  -3   11.22    0.71
  10   4  -3   11.64    0.67
   9   5  -2  131.72    2.69
   9   5  -2  129.95    2.60
   8   6  -1   12.08    0.61
  -8  -6   1   12.72    0.80
  -7  -7   0    2.57    0.47
   7   7   0    2.99    0.37
  -6  -8  -1   21.99    1.09
  -5  -9  -2  286.12    5.26
  -4 -10  -3   67.99    2.06
  -3 -11  -4   14.22    1.10
  -2 -12  -5    0.29    0.63
  -1 -13  -6   34.08    1.68
   0 -14  -7    6.14    1.00
   1 -15  -8   34.09    1.85
  23  -7 -15   17.92    1.46
  22  -6 -14    5.97    1.08
  21  -5 -13    4.75    0.83
  21  -5 -13    4.12    0.77
  20  -4 -12   40.24    1.71
  20  -4 -12   39.26    1.70
  19  -3 -11   11.34    1.01
  19  -3 -11   10.30    0.98
  18  -2 -10    9.26    0.91
  18  -2 -10    8.79    0.87
  17  -1  -9   -0.82    0.47
  17  -1  -9    0.47    0.44
  16   0  -8    7.25    0.71
  16   0  -8    8.59    0.82
  15   1  -7   10.33    0.84
  15   1  -7   10.57    0.77
  14   2  -6   12.12    0.81
  14   2  -6   12.03    0.82
  13   3  -5   30.42    1.21
  13   3  -5   28.02    1.12
  12   4  -4    5.89    0.61
  12   4  -4    5.59    0.59
  11   5  -3  203.11    3.81
  11   5  -3  198.57    3.82
  10   6  -2   33.04    1.24
  10   6  -2   34.48    1.13
  -9  -7   1   25.17    1.18
   9   7  -1   23.94    0.88
  -8  -8   0  123.20    2.92
  -7  -9  -1   79.34    2.26
  -6 -10  -2   38.04    1.62
  -5 -11  -3   15.13    1.19
  -4 -12  -4   27.24    1.41
  -3 -13  -5    0.42    0.59
  -2 -14  -6   28.12    1.68
  -1 -15  -7    3.44    0.93
   0 -16  -8   10.90    1.31
   0 -16  -8    8.25    1.55
  23  -5 -14    0.01    0.68
  23  -5 -14   -0.36    0.61
  22  -4 -13   16.88    1.29
  22  -4 -13   14.14    1.23
  21  -3 -12    0.35    0.62
  21  -3 -12    0.00    0.59
  20  -2 -11  107.15    2.94
  20  -2 -11  107.01    2.83
  19  -1 -10   29.81    1.36
  19  -1 -10   33.04    1.61
  18   0  -9   -0.51    0.51
  18   0  -9    0.32    0.46
  17   1  -8  176.99    3.90
  17   1  -8  178.88    3.70
  16   2  -7    0.07    0.43
  16   2  -7   -0.20    0.41
  15   3  -6   12.21    0.91
  15   3  -6   10.38    0.82
  14   4  -5    7.50    0.71
  14   4  -5    5.79    0.67
  13   5  -4  148.90    3.16
  13   5  -4  146.78    3.17
  12   6  -3    9.80    0.88
  12   6  -3    8.92    0.72
  11   7  -2  148.74    3.02
 -10  -8   1   -0.03    0.43
  10   8  -1    0.31    0.35
  -9  -9   0   16.18    1.11
  -8 -10  -1    9.15    0.92
  -7 -11  -2  155.14    3.68
  -6 -12  -3    5.19    0.81
  -5 -13  -4   22.40    1.42
  -4 -14  -5    1.11    0.84
  -3 -15  -6   -0.21    0.73
  -2 -16  -7    7.31    1.18
  24  -4 -14    4.64    0.99
  24  -4 -14    4.10    0.90
  23  -3 -13    1.99    0.74
  23  -3 -13    1.79    0.79
  22  -2 -12   -0.04    0.56
  22  -2 -12   -0.69    0.60
  21  -1 -11    8.18    0.94
  21  -1 -11    9.20    1.02
  20   0 -10   48.41    1.81
  20   0 -10   46.92    1.89
  19   1  -9   28.79    1.41
  19   1  -9   31.06    1.45
  18   2  -8    1.28    0.55
  18   2  -8    0.43    0.46
  17   3  -7   52.11    1.84
  17   3  -7   52.12    1.78
  16   4  -6   89.67    2.44
  16   4  -6   89.70    2.38
  15   5  -5   21.95    1.22
  15   5  -5   22.52    1.19
  14   6  -4   32.85    1.46
  14   6  -4   33.58    1.41
  13   7  -3   56.58    1.91
  13   7  -3   61.92    1.79
 -12  -8   2   14.57    1.08
  12   8  -2   14.71    0.90
 -11  -9   1   16.13    1.15
 -10 -10   0    1.79    0.64
  -9 -11  -1    1.43    0.64
  -8 -12  -2   15.89    1.35
  -7 -13  -3   54.44    2.15
  -6 -14  -4    1.95    0.86
  -5 -15  -5   -0.58    0.82
  25  -3 -14   13.02    1.34
  25  -3 -14   10.85    1.23
  24  -2 -13    0.59    0.75
  24  -2 -13    1.12    0.77
  23  -1 -12   19.69    1.39
  23  -1 -12   20.03    1.49
  22   0 -11   -0.02    0.52
  22   0 -11   -0.03    0.62
  21   1 -10   11.66    1.09
  21   1 -10    8.96    0.96
  20   2  -9   31.53    1.54
  20   2  -9   32.09    1.57
  19   3  -8   75.62    2.37
  19   3  -8   76.23    2.27
  18   4  -7    3.45    0.69
  18   4  -7    4.01    0.73
  17   5  -6   92.13    2.52
  17   5  -6   93.15    2.54
  16   6  -5  242.40    4.78
  16   6  -5  242.87    4.85
  15   7  -4   14.42    0.98
  15   7  -4   13.57    1.16
  14   8  -3   19.58    1.08
 -13  -9   2   25.08    1.38
 -12 -10   1    0.25    0.56
 -11 -11   0   -0.40    0.53
 -10 -12  -1   34.54    1.74
  -9 -13  -2    2.74    0.89
  -8 -14  -3   18.38    1.50
  26  -2 -14    0.00    0.71
  25  -1 -13   21.60    1.60
  25  -1 -13   20.97    1.53
  24   0 -12   -0.08    0.73
  24   0 -12   -0.35    0.68
  23   1 -11   26.92    1.57
  23   1 -11   23.72    1.57
  22   2 -10    1.80    0.76
  22   2 -10    1.27    0.68
  21   3  -9    1.69    0.69
  21   3  -9    2.06    0.72
  20   4  -8   89.04    2.61
  20   4  -8   94.63    2.76
  19   5  -7   63.11    2.15
  19   5  -7   59.15    2.04
  18   6  -6    2.95    0.79
  18   6  -6    3.26    0.71
  17   7  -5   50.37    1.96
  17   7  -5   48.77    1.81
  16   8  -4  117.28    3.10
  16   8  -4  118.24    2.96
 -15  -9   3   18.92    1.35
 -14 -10   2    3.35    0.78
 -13 -11   1    6.76    0.95
  26   0 -13    0.07    0.72
  26   0 -13    0.63    0.79
  25   1 -12   26.53    1.75
  25   1 -12   30.74    1.87
  24   2 -11    0.64    0.81
  24   2 -11    1.27    0.79
  23   3 -10   16.58    1.38
  23   3 -10   18.59    1.50
  22   4  -9   14.97    1.31
  22   4  -9   15.21    1.27
  21   5  -8    7.92    0.99
  21   5  -8    8.75    1.07
  20   6  -7   32.29    1.67
  20   6  -7   25.86    1.50
  19   7  -6   78.22    2.43
  19   7  -6   83.25    2.62
  18   8  -5   12.39    1.14
  26   2 -12    7.14    1.17
  25   3 -11    0.87    0.81
  24   4 -10    1.53    0.92
  23   5  -9    2.24    0.90
  22   6  -8    3.17    0.90
  21   7  -7    0.69    0.75
  20   8  -6    3.62    0.82
  25   5 -10   -1.36    0.71
  24   6  -9   -0.05    0.72
  23   7  -8    6.92    1.03
 -18 -12   3   11.81    1.69
 -22  -8   8   17.92    2.05
 -23  -7   9   -1.12    1.01
 -20  -8   7    8.50    1.29
  22   6  -9   34.97    1.73
  23   5 -10   25.05    1.59
  24   4 -11   30.40    1.80
  24   4 -11   29.58    1.74
  25   3 -12   24.60    1.62
  25   3 -12   27.45    1.77
  26   2 -13   19.12    1.57
 -16 -10   4   12.01    1.47
  18   8  -6   -0.45    0.59
  19   7  -7   15.22    1.30
  19   7  -7   14.75    1.19
  20   6  -8    0.52    0.62
  20   6  -8    0.40    0.60
  21   5  -9    4.29    0.87
  21   5  -9    5.87    0.95
  22   4 -10    3.63    0.86
  22   4 -10    2.62    0.84
  23   3 -11    6.17    1.08
  23   3 -11    6.43    1.02
  24   2 -12    2.30    0.91
  24   2 -12    0.25    0.77
  25   1 -13   21.63    1.63
  25   1 -13   21.86    1.57
  26   0 -14   36.51    1.98
 -10 -14  -1   17.52    1.49
 -11 -13   0    4.58    0.95
 -12 -12   1    5.82    0.94
 -13 -11   2   21.21    1.43
 -14 -10   3    4.88    0.85
 -15  -9   4   -1.28    0.59
  16   8  -5   38.35    1.54
  16   8  -5   38.83    1.76
  17   7  -6   80.03    2.49
  17   7  -6   72.74    2.21
  18   6  -7    0.01    0.56
  18   6  -7   -0.01    0.57
  19   5  -8   41.53    1.78
  19   5  -8   42.35    1.75
  20   4  -9    0.74    0.55
  20   4  -9    0.33    0.57
  21   3 -10    3.02    0.77
  21   3 -10    2.92    0.71
  22   2 -11   32.63    1.69
  22   2 -11   30.13    1.63
  23   1 -12   23.07    1.49
  23   1 -12   18.79    1.45
  24   0 -13   -0.21    0.71
  24   0 -13   -0.36    0.62
  25  -1 -14    3.79    1.03
  25  -1 -14    4.60    1.06
  -7 -15  -3    1.55    0.93
  -8 -14  -2   46.73    2.22
  -9 -13  -1   16.62    1.49
 -10 -12   0   14.59    1.27
 -11 -11   1    4.78    0.89
 -12 -10   2    0.49    0.59
 -13  -9   3    4.86    0.79
  14   8  -4  132.79    2.98
  14   8  -4  127.59    3.21
  15   7  -5    9.23    0.87
  15   7  -5    8.11    0.90
  16   6  -6   17.15    1.23
  16   6  -6   13.55    1.11
  17   5  -7   23.67    1.29
  17   5  -7   24.99    1.35
  18   4  -8    0.46    0.54
  18   4  -8    0.08    0.49
  19   3  -9   55.21    2.00
  19   3  -9   55.24    1.94
  20   2 -10    0.18    0.64
  20   2 -10    1.17    0.57
  21   1 -11    9.87    1.04
  21   1 -11    9.80    1.04
  22   0 -12    2.44    0.77
  22   0 -12    0.89    0.64
  23  -1 -13   20.98    1.41
  23  -1 -13   19.55    1.38
  24  -2 -14    0.07    0.65
  24  -2 -14   -0.27    0.73
 -25   3  15   -0.84    0.87
  25  -3 -15    0.05    0.73
  -4 -16  -5   29.00    1.92
  -5 -15  -4   53.76    2.37
  -6 -14  -3   11.14    1.25
  -7 -13  -2   -0.87    0.65
  -8 -12  -1   83.49    2.73
  -9 -11   0   36.04    1.69
 -10 -10   1    6.30    0.88
 -11  -9   2   24.60    1.36
 -12  -8   3    5.65    0.74
  12   8  -3    6.15    0.67
  13   7  -4   29.54    1.46
  13   7  -4   32.19    1.29
  14   6  -5  249.64    4.88
  14   6  -5  250.21    4.81
  15   5  -6   50.38    1.73
  15   5  -6   53.41    1.84
  16   4  -7    2.60    0.60
  16   4  -7    2.03    0.63
  17   3  -8   17.39    1.11
  17   3  -8   15.98    1.02
  18   2  -9    0.21    0.47
  18   2  -9    0.71    0.55
  19   1 -10   28.91    1.40
  19   1 -10   30.31    1.43
  20   0 -11   -0.48    0.53
  20   0 -11    0.21    0.56
  21  -1 -12    8.93    0.95
  21  -1 -12   10.59    1.05
  22  -2 -13    5.10    0.87
  22  -2 -13    5.03    0.85
  23  -3 -14   18.67    1.31
  23  -3 -14   20.80    1.42
  24  -4 -15    0.05    0.70
 -24   4  15   -0.66    0.83
  -2 -16  -6   26.29    1.84
  -3 -15  -5    4.34    1.00
  -4 -14  -4    2.79    0.83
  -5 -13  -3   44.25    1.92
  -6 -12  -2    2.05    0.73
  -7 -11  -1   -0.17    0.57
  -8 -10   0    1.31    0.57
  -9  -9   1   26.56    1.34
 -10  -8   2   43.51    1.65
  11   7  -3  114.08    2.48
  11   7  -3  109.43    2.69
  12   6  -4   33.08    1.20
  12   6  -4   31.07    1.36
  13   5  -5   28.51    1.17
  13   5  -5   29.93    1.30
  14   4  -6   60.79    1.90
  14   4  -6   65.59    1.89
  15   3  -7   17.16    1.05
  15   3  -7   17.67    1.03
  16   2  -8    2.85    0.57
  16   2  -8    2.66    0.60
  17   1  -9   -0.61    0.51
  17   1  -9    0.48    0.48
  18   0 -10   82.11    2.31
  18   0 -10   79.05    2.32
  19  -1 -11    7.73    0.89
  19  -1 -11    8.11    0.88
  20  -2 -12    1.22    0.64
  20  -2 -12    0.55    0.61
  21  -3 -13    5.08    0.82
  22  -4 -14   -0.11    0.64
  22  -4 -14   -0.07    0.64
  23  -5 -15    4.51    0.94
 -23   5  15    5.13    1.03
   0 -16  -7   -0.53    0.72
  -1 -15  -6    5.96    1.07
  -2 -14  -5   31.01    1.69
  -3 -13  -4    0.24    0.60
  -4 -12  -3   93.05    2.75
  -5 -11  -2  108.44    2.93
  -6 -10  -1   10.63    0.99
  -7  -9   0    3.50    0.68
  -8  -8   1   71.85    2.12
  -9  -7   2    2.13    0.50
   9   7  -2    2.94    0.40
  10   6  -3   47.11    1.55
  10   6  -3   48.16    1.35
  11   5  -4  150.25    3.12
  11   5  -4  147.37    3.01
  12   4  -5   12.28    0.83
  12   4  -5   12.50    0.80
  13   3  -6   87.63    2.17
  13   3  -6   88.65    2.15
  14   2  -7   30.34    1.22
  14   2  -7   33.66    1.28
  15   1  -8   17.43    1.01
  15   1  -8   18.07    1.00
  16   0  -9    0.03    0.42
  16   0  -9   -0.13    0.40
  17  -1 -10   28.29    1.25
  17  -1 -10   27.34    1.26
  18  -2 -11   12.26    0.99
  18  -2 -11   13.71    1.04
  19  -3 -12   13.70    1.07
  19  -3 -12   12.99    1.03
  20  -4 -13    9.95    1.08
  20  -4 -13   10.46    1.04
  21  -5 -14    3.00    0.77
  22  -6 -15   -0.38    0.63
 -22   6  15    0.26    0.69
   2 -16  -8    0.57    0.80
   1 -15  -7    2.47    0.93
   0 -14  -6   -0.93    0.69
  -1 -13  -5   75.29    2.42
  -2 -12  -4  124.31    3.20
  -3 -11  -3   -0.10    0.58
  -4 -10  -2   13.40    1.10
  -5  -9  -1   44.74    1.64
  -6  -8   0  155.06    3.35
  -7  -7   1    4.16    0.55
   8   6  -2   60.47    1.46
   8   6  -2   59.82    1.69
   9   5  -3   43.12    1.22
   9   5  -3   44.73    1.37
  10   4  -4    6.10    0.55
  10   4  -4    6.12    0.56
  11   3  -5    8.91    0.68
  11   3  -5    7.12    0.59
  12   2  -6    0.96    0.39
  12   2  -6    1.13    0.35
  13   1  -7    5.84    0.57
  13   1  -7    4.78    0.60
  14   0  -8   14.77    0.91
  14   0  -8   17.06    0.90
  15  -1  -9   95.52    2.39
  15  -1  -9  103.28    2.51
  16  -2 -10   10.71    0.96
  16  -2 -10    9.85    0.81
  17  -3 -11  104.39    2.63
  17  -3 -11  102.32    2.68
  18  -4 -12   32.88    1.48
  18  -4 -12   32.20    1.43
  19  -5 -13    1.65    0.64
  19  -5 -13    2.25    0.66
 -20   6  14   22.56    1.42
  20  -6 -14   23.31    1.41
  21  -7 -15   10.27    1.20
   3 -15  -8    6.44    1.04
   2 -14  -7    6.47    0.95
   1 -13  -6   65.34    2.34
   0 -12  -5    0.42    0.60
  -1 -11  -4  123.60    3.07
  -2 -10  -3  379.80    6.73
  -3  -9  -2  136.24    3.09
  -4  -8  -1  112.57    2.62
  -5  -7   0   89.41    1.75
  -5  -7   0   92.64    2.24
  -6  -6   1   54.14    1.59
   6   6  -1   56.15    1.28
   7   5  -2    3.47    0.42
   7   5  -2    3.58    0.35
   8   4  -3    0.48    0.29
   8   4  -3    0.65    0.24
   9   3  -4  111.43    2.29
   9   3  -4  112.00    2.30
  10   2  -5    1.45    0.34
  10   2  -5    4.56    0.49
  11   1  -6    0.72    0.37
  11   1  -6    0.89    0.32
  12   0  -7    0.54    0.33
  12   0  -7   -0.31    0.34
  13  -1  -8  104.95    2.44
  13  -1  -8  108.06    2.39
  14  -2  -9   69.24    1.91
  14  -2  -9   70.96    1.96
  15  -3 -10  260.38    4.98
  15  -3 -10  259.22    4.82
  16  -4 -11   10.53    0.90
  16  -4 -11    9.81    0.89
  17  -5 -12    2.33    0.61
  17  -5 -12    4.43    0.73
  18  -6 -13   18.75    1.23
  19  -7 -14   13.53    1.19
  20  -8 -15    2.59    0.90
   5 -15  -9   -0.54    0.72
   4 -14  -8    1.47    0.72
   3 -13  -7    0.05    0.59
   2 -12  -6    8.56    0.91
   1 -11  -5    4.07    0.72
   0 -10  -4  239.42    4.67
  -1  -9  -3    0.02    0.41
  -2  -8  -2    0.63    0.37
  -3  -7  -1   51.78    1.00
  -3  -7  -1   50.47    1.46
  -4  -6   0  381.20    6.23
  -4  -6   0  373.97    5.94
  -5  -5   1  215.16    3.89
   5   5  -1  219.11    3.64
   6   4  -2   64.43    1.53
   6   4  -2   64.97    1.40
   7   3  -3   83.82    1.74
   7   3  -3   83.72    1.78
   8   2  -4   41.72    1.13
   8   2  -4   41.54    1.15
   9   1  -5    9.29    0.63
   9   1  -5   11.12    0.64
  10   0  -6   84.20    1.92
  10   0  -6   82.64    1.82
  11  -1  -7  571.71    9.26
  11  -1  -7  566.22    8.80
  12  -2  -8   30.33    1.12
  12  -2  -8   29.45    1.12
  13  -3  -9  155.32    3.23
  13  -3  -9  156.74    3.17
  14  -4 -10   97.06    2.45
  14  -4 -10   96.43    2.38
  15  -5 -11   75.99    2.11
  15  -5 -11   80.62    2.19
  16  -6 -12    2.42    0.55
  16  -6 -12    2.22    0.63
  17  -7 -13   14.49    1.12
  18  -8 -14   43.16    1.91
  19  -9 -15    4.58    1.00
   6 -14  -9   18.59    1.41
   5 -13  -8    0.84    0.61
   4 -12  -7   10.11    1.02
   3 -11  -6    4.56    0.76
   2 -10  -5   16.86    1.11
   1  -9  -4    4.29    0.62
   0  -8  -3   69.60    1.84
  -1  -7  -2  119.99    2.56
  -2  -6  -1  105.85    1.76
  -2  -6  -1  104.29    2.21
  -3  -5   0    1.96    0.33
  -3  -5   0    3.90    0.25
   4   4  -1  294.21    4.71
   5   3  -2   37.74    0.90
   5   3  -2   35.19    0.96
   6   2  -3 1094.89   16.62
   6   2  -3 1083.43   15.82
   7   1  -4  266.28    4.25
   7   1  -4  262.79    4.46
   8   0  -5   -0.27    0.19
   8   0  -5    0.14    0.20
   9  -1  -6   34.73    1.02
   9  -1  -6   34.28    1.06
  10  -2  -7  168.61    3.21
  10  -2  -7  165.38    3.10
  11  -3  -8   11.17    0.73
  11  -3  -8   13.50    0.74
  12  -4  -9   27.93    1.13
  12  -4  -9   26.50    1.12
  13  -5 -10   94.80    2.33
  13  -5 -10   92.08    2.22
  14  -6 -11    3.40    0.66
  14  -6 -11    3.30    0.62
  15  -7 -12   73.39    2.21
  16  -8 -13    1.25    0.64
  17  -9 -14    9.72    1.08
  18 -10 -15   13.09    1.31
   9 -15 -11    1.53    0.87
   8 -14 -10   -0.61    0.73
   7 -13  -9   19.99    1.42
   6 -12  -8   12.65    1.10
   5 -11  -7   16.55    1.10
   4 -10  -6   22.91    1.22
   3  -9  -5   44.84    1.56
   2  -8  -4  124.74    2.69
   1  -7  -3    4.50    0.51
   0  -6  -2   24.14    0.95
  -1  -5  -1    8.40    0.54
  -2  -4   0   58.11    1.33
  -2  -4   0   58.74    1.06
   3   3  -1   60.76    1.15
   3   3  -1   60.18    1.27
   4   2  -2  262.15    4.18
   4   2  -2  257.41    4.06
   5   1  -3  763.83   11.69
   5   1  -3  758.32   11.11
   6   0  -4 3712.13   54.59
   6   0  -4 3885.36   57.68
   7  -1  -5  340.23    5.32
   7  -1  -5  342.91    5.59
   8  -2  -6    7.10    0.51
   8  -2  -6    7.24    0.53
   9  -3  -7  328.36    5.48
   9  -3  -7  317.18    5.26
  10  -4  -8  128.19    2.59
  10  -4  -8  126.69    2.61
  11  -5  -9    2.23    0.52
  11  -5  -9    3.25    0.49
  12  -6 -10  154.23    3.32
  12  -6 -10  162.19    3.27
  13  -7 -11   66.01    2.04
  14  -8 -12    2.89    0.66
  15  -9 -13   20.30    1.33
  16 -10 -14   34.63    1.73
  17 -11 -15   -0.31    0.74
  10 -14 -11    4.03    0.96
   9 -13 -10   14.14    1.30
   8 -12  -9   -0.43    0.57
   7 -11  -8    0.08    0.56
   6 -10  -7   18.51    1.12
   5  -9  -6   10.89    0.95
   4  -8  -5    5.58    0.65
   3  -7  -4 1231.30   18.25
   2  -6  -3  128.26    2.53
   1  -5  -2  194.65    3.36
   0  -4  -1    1.43    0.25
  -1  -3   0 3084.88   44.25
   2   2  -1  108.14    1.79
   2   2  -1  107.98    1.84
   3   1  -2 1048.47   14.92
   3   1  -2 1023.28   15.69
   4   0  -3   -0.21    0.17
   4   0  -3   -0.41    0.13
   5  -1  -4  871.02   13.25
   5  -1  -4  864.93   12.58
   6  -2  -5 1069.06   16.33
   6  -2  -5 1074.12   15.54
   7  -3  -6  385.80    6.02
   7  -3  -6  382.22    6.22
   7  -3  -6  381.78    6.19
   8  -4  -7    1.68    0.37
   8  -4  -7    2.14    0.31
   8  -4  -7    4.20    0.41
   9  -5  -8  185.99    3.29
   9  -5  -8  181.16    3.44
   9  -5  -8  182.01    3.35
  10  -6  -9  789.96   12.40
  11  -7 -10   45.30    1.61
  12  -8 -11   76.16    2.28
  13  -9 -12    2.22    0.69
  14 -10 -13    0.48    0.63
  15 -11 -14   11.81    1.21
  16 -12 -15   26.62    1.77
  12 -14 -12   28.49    1.77
  11 -13 -11    1.70    0.78
  10 -12 -10   17.63    1.32
   9 -11  -9    5.38    0.92
   8 -10  -8   24.36    1.32
   7  -9  -7    1.55    0.56
   6  -8  -6  115.53    2.67
   5  -7  -5    6.22    0.60
   4  -6  -4   59.04    1.13
   4  -6  -4   59.88    1.57
   3  -5  -3  981.87   14.82
   3  -5  -3  963.20   14.33
   2  -4  -2 2525.81   39.30
   2  -4  -2 2590.47   36.40
   1  -3  -1   62.56    1.29
   0  -2   0  708.79   10.32
   1   1  -1 1783.80   26.24
   2   0  -2 3221.60   48.94
   2   0  -2 3150.19   46.35
   3  -1  -3 2570.21   39.80
   3  -1  -3 2984.77   42.65
   4  -2  -4  643.68    9.81
   4  -2  -4  642.05    9.38
   4  -2  -4  631.37   10.23
   5  -3  -5   26.97    0.72
   5  -3  -5   27.24    0.75
   5  -3  -5   28.24    0.84
   6  -4  -6  402.34    6.30
   6  -4  -6  404.14    6.41
   6  -4  -6  400.30    6.63
   7  -5  -7  294.71    4.99
   7  -5  -7  282.86    4.75
   7  -5  -7  285.43    4.83
   8  -6  -8   95.86    2.23
   8  -6  -8   97.46    2.12
   9  -7  -9    1.23    0.53
  10  -8 -10  170.42    3.65
  11  -9 -11   12.80    1.11
  12 -10 -12   27.25    1.49
  13 -11 -13    5.65    0.96
  14 -12 -14   -0.86    0.71
  13 -13 -12   11.23    1.34
  12 -12 -11   17.24    1.35
  11 -11 -10    3.21    0.76
  10 -10  -9   25.11    1.37
   9  -9  -8    0.94    0.47
   8  -8  -7   95.65    2.41
   7  -7  -6   93.40    1.83
   7  -7  -6   91.39    2.23
   6  -6  -5  282.49    4.67
   6  -6  -5  294.09    4.96
   5  -5  -4  134.88    2.62
   5  -5  -4  137.49    2.36
   4  -4  -3    2.40    0.31
   4  -4  -3    2.56    0.22
   3  -3  -2  253.78    3.99
   3  -3  -2  250.84    4.01
   2  -2  -1  116.64    1.96
   2  -2  -1  118.79    1.96
   1  -1   0  106.94    1.69
   1  -1  -2 2395.10   34.87
   3  -3  -4    1.03    0.19
   4  -4  -5  543.48    8.38
  -4   4   5  564.86    8.57
   5  -5  -6  674.66   10.20
  -5   5   6  671.42   10.37
  -6   6   7 1037.55   16.00
   6  -6  -7 1063.42   15.68
   7  -7  -8  205.03    3.93
   8  -8  -9   12.31    0.95
   8  -8  -9   11.30    0.97
   9  -9 -10   11.51    0.99
  10 -10 -11    1.27    0.61
  11 -11 -12    6.11    0.92
  12 -12 -13    2.38    0.90
  13 -13 -14    2.05    0.93
  14 -12 -12    2.19    0.82
  13 -11 -11    2.30    0.75
  12 -10 -10   26.61    1.44
  11  -9  -9   49.06    1.80
  10  -8  -8   43.02    1.55
   9  -7  -7   55.00    1.70
   9  -7  -7   50.40    1.36
   8  -6  -6   14.75    0.65
   8  -6  -6   14.82    0.89
   7  -5  -5  687.13   10.30
   7  -5  -5  654.91   10.44
   6  -4  -4 1128.24   17.08
   6  -4  -4 1117.35   16.39
   5  -3  -3  193.55    3.25
   5  -3  -3  201.25    3.30
   4  -2  -2  270.20    4.37
   4  -2  -2  274.71    4.21
   3  -1  -1 2438.85   38.92
   3  -1  -1 2685.91   37.19
   0  -2  -2  726.88   10.56
   1  -3  -3  704.10   10.34
  -2   4   4  897.38   13.67
   2  -4  -4  880.56   13.03
  -3   5   5   68.71    1.25
   3  -5  -5   68.67    1.60
   4  -6  -6  703.26   10.65
  -4   6   6  689.87   10.66
   5  -7  -7   35.56    1.29
   6  -8  -8  164.48    3.44
   7  -9  -9    9.71    0.90
   8 -10 -10    5.84    0.83
   9 -11 -11    7.11    0.90
  10 -12 -12   46.96    2.05
  11 -13 -13    1.15    0.85
  16 -12 -13   37.26    1.95
  15 -11 -12   20.58    1.47
  14 -10 -11   10.43    1.07
  13  -9 -10    2.49    0.68
  12  -8  -9  164.57    3.63
  11  -7  -8  258.62    4.88
  11  -7  -8  266.39    4.71
  10  -6  -7  252.03    4.57
  10  -6  -7  249.79    4.44
   9  -5  -6   76.22    1.83
   9  -5  -6   74.93    1.73
   8  -4  -5   39.95    1.15
   8  -4  -5   42.08    1.12
   7  -3  -4  177.17    3.05
   7  -3  -4  176.53    3.13
   6  -2  -3 1084.23   16.39
   6  -2  -3 1064.64   15.51
   5  -1  -2  561.43    8.15
   5  -1  -2  550.92    8.63
   4   0  -1    0.18    0.17
   4   0  -1   -0.03    0.12
   3   1   0  522.50    7.71
   3   1   0  526.26    8.12
   2   2   1 3982.30   60.95
  -2  -2  -1 3979.66   57.71
  -1  -3  -2  871.15   12.67
   0  -4  -3 1766.07   25.32
   1  -5  -4   56.04    1.36
   2  -6  -5  105.18    2.22
   3  -7  -6  167.19    3.28
   4  -8  -7   85.97    2.18
   5  -9  -8   39.54    1.51
   6 -10  -9   29.21    1.40
   7 -11 -10    0.29    0.59
   8 -12 -11   14.88    1.21
   9 -13 -12    5.97    0.98
  10 -14 -13    3.58    0.94
  17 -11 -13    6.24    1.09
  16 -10 -12   23.38    1.45
  15  -9 -11   42.66    1.77
  14  -8 -10   17.47    1.13
  13  -7  -9  108.58    2.69
  13  -7  -9  106.44    2.46
  12  -6  -8   36.54    1.39
  12  -6  -8   34.92    1.26
  11  -5  -7   55.90    1.51
  11  -5  -7   55.86    1.60
  10  -4  -6  544.07    8.58
  10  -4  -6  558.90    8.94
   9  -3  -5    4.32    0.41
   8  -2  -4   41.81    1.08
   8  -2  -4   44.69    1.19
   7  -1  -3   95.30    1.92
   7  -1  -3   96.47    1.78
   6   0  -2  504.00    7.84
  -6   0   2  494.01    8.01
   6   0  -2  490.60    7.33
   5   1  -1 4534.74   65.50
   5   1  -1 4575.91   69.22
   4   2   0   94.05    1.67
   4   2   0   94.62    1.72
   3   3   1  152.54    2.51
  -3  -3  -1  151.41    2.57
  -2  -4  -2  197.51    3.34
   2   4   2  205.21    3.22
  -1  -5  -3    0.40    0.25
   0  -6  -4  273.32    4.62
   1  -7  -5  306.20    5.22
   2  -8  -6    1.30    0.46
   3  -9  -7   99.13    2.46
   4 -10  -8    3.50    0.71
   5 -11  -9   -0.24    0.51
   6 -12 -10   16.13    1.22
   6 -12 -10   17.17    1.52
   7 -13 -11   18.47    1.31
   8 -14 -12    7.06    1.06
  18 -10 -13   15.18    1.33
  17  -9 -12    1.29    0.70
  16  -8 -11   41.79    1.70
  15  -7 -10   85.41    2.39
  14  -6  -9  148.02    3.22
  14  -6  -9  149.28    3.25
  13  -5  -8   17.56    1.00
  13  -5  -8   17.01    0.98
  12  -4  -7    4.24    0.54
  12  -4  -7    3.83    0.54
  11  -3  -6   29.00    1.04
  11  -3  -6   27.23    0.99
  10  -2  -5    2.66    0.41
  10  -2  -5    1.90    0.33
   9  -1  -4 1145.63   17.58
   9  -1  -4 1138.18   16.60
  -8   0   3    0.04    0.13
   8   0  -3    0.17    0.18
   8   0  -3    0.01    0.23
   7   1  -2    0.50    0.18
   7   1  -2    0.35    0.21
   6   2  -1  285.89    4.44
   6   2  -1  279.71    4.66
   5   3   0  419.50    6.60
   5   3   0  414.33    6.37
   4   4   1   96.61    1.73
  -4  -4  -1   93.25    1.89
   3   5   2   20.88    0.54
  -3  -5  -2   21.24    0.80
  -2  -6  -3  306.89    5.10
  -1  -7  -4  191.12    3.60
   0  -8  -5   20.59    1.00
   1  -9  -6   80.98    2.17
   2 -10  -7   20.54    1.17
   3 -11  -8    3.10    0.70
   4 -12  -9    1.76    0.66
   5 -13 -10    2.91    0.77
   5 -13 -10    2.93    0.97
   6 -14 -11    9.43    1.21
   7 -15 -12   16.37    1.44
  19  -9 -13    2.62    0.85
  18  -8 -12   23.32    1.40
  17  -7 -11   99.88    2.73
  16  -6 -10   34.16    1.45
  16  -6 -10   32.34    1.43
  15  -5  -9  157.68    3.37
  15  -5  -9  161.78    3.46
  14  -4  -8  702.08   11.43
  14  -4  -8  685.62   10.85
  13  -3  -7    5.44    0.56
  13  -3  -7    6.33    0.63
  12  -2  -6    0.83    0.35
  12  -2  -6    2.43    0.39
  11  -1  -5  109.73    2.39
  11  -1  -5  111.01    2.23
  10   0  -4 1139.65   16.60
  10   0  -4 1127.97   17.59
 -10   0   4 1141.32   18.00
   9   1  -3   59.00    1.37
   9   1  -3   59.14    1.46
   8   2  -2  114.50    2.19
   8   2  -2  116.84    2.34
   7   3  -1    4.43    0.39
   7   3  -1    4.62    0.40
   6   4   0  293.25    4.77
   6   4   0  294.09    4.83
   5   5   1   15.05    0.55
  -5  -5  -1   15.30    0.73
  -4  -6  -2  221.77    4.02
   4   6   2  233.47    3.71
  -3  -7  -3   56.98    1.57
  -2  -8  -4   53.94    1.61
  -1  -9  -5   60.37    1.79
   0 -10  -6    8.24    0.81
   1 -11  -7    0.64    0.57
   2 -12  -8   75.52    2.37
   3 -13  -9    1.93    0.72
   4 -14 -10   -0.94    0.87
   4 -14 -10   -0.13    0.72
   5 -15 -11    0.09    0.73
  21  -9 -14   13.87    1.35
  20  -8 -13    4.75    0.92
  19  -7 -12    2.65    0.75
  18  -6 -11   75.00    2.28
  18  -6 -11   74.88    2.32
  17  -5 -10   26.30    1.29
  17  -5 -10   26.09    1.24
  16  -4  -9    7.26    0.77
  16  -4  -9    6.60    0.80
  15  -3  -8   28.52    1.27
  15  -3  -8   28.55    1.23
  14  -2  -7   32.63    1.19
  14  -2  -7   34.19    1.28
  13  -1  -6  325.01    5.76
  13  -1  -6  318.65    5.38
  12   0  -5    0.38    0.35
  12   0  -5    0.31    0.30
  11   1  -4   37.12    1.11
  11   1  -4   39.18    1.30
 -11  -1   4   39.06    1.05
  10   2  -3    3.82    0.40
  10   2  -3    4.85    0.48
   9   3  -2  577.03    8.82
   9   3  -2  574.94    9.24
   8   4  -1   55.94    1.43
   8   4  -1   55.18    1.37
   7   5   0   93.60    1.89
  -7  -5   0   93.69    2.08
  -6  -6  -1    7.53    0.62
   6   6   1    5.89    0.40
   5   7   2  183.62    3.16
  -5  -7  -2  194.51    3.65
  -4  -8  -3  157.61    3.25
  -3  -9  -4  104.61    2.51
  -2 -10  -5  192.68    3.99
  -1 -11  -6  236.13    4.72
   0 -12  -7   17.34    1.26
   1 -13  -8    0.06    0.64
   2 -14  -9   12.57    1.53
   2 -14  -9   12.19    1.19
   3 -15 -10    2.57    0.94
   3 -15 -10    3.31    1.24
  22  -8 -14    1.34    0.87
  21  -7 -13   13.20    1.30
  20  -6 -12    3.56    0.82
  20  -6 -12    4.02    0.84
  19  -5 -11   -0.48    0.54
  19  -5 -11   -0.61    0.46
  18  -4 -10   30.10    1.38
  18  -4 -10   28.65    1.39
  17  -3  -9   31.69    1.36
  17  -3  -9   31.39    1.40
  16  -2  -8    2.77    0.59
  16  -2  -8    1.64    0.50
  15  -1  -7   10.29    0.80
  15  -1  -7   11.16    0.84
  14   0  -6    0.77    0.36
  14   0  -6    0.86    0.35
  13   1  -5    0.57    0.30
  13   1  -5   -0.19    0.33
  12   2  -4   10.25    0.69
  12   2  -4   10.20    0.69
  11   3  -3  230.09    4.28
  11   3  -3  238.66    4.14
  10   4  -2  263.37    4.57
  10   4  -2  269.96    4.71
   9   5  -1    9.09    0.60
   9   5  -1    9.17    0.68
  -8  -6   0  137.85    2.90
   8   6   0  138.55    2.64
  -7  -7  -1  115.42    2.61
   7   7   1  115.91    2.24
  -6  -8  -2  100.32    2.41
  -5  -9  -3  117.06    2.77
  -4 -10  -4  100.58    2.59
  -3 -11  -5   10.58    0.94
  -2 -12  -6    6.73    0.84
  -1 -13  -7   12.45    1.13
   0 -14  -8    0.98    0.73
   1 -15  -9   12.26    1.65
   1 -15  -9    9.95    1.18
  23  -7 -14    4.48    0.98
  22  -6 -13    8.77    1.08
  22  -6 -13    9.78    1.10
  21  -5 -12   11.25    1.11
  21  -5 -12   10.26    1.16
  20  -4 -11   -0.50    0.58
  20  -4 -11   -0.60    0.46
  19  -3 -10   28.89    1.44
  18  -2  -9    0.73    0.54
  18  -2  -9    0.90    0.50
  17  -1  -8  168.58    3.75
  17  -1  -8  180.27    3.63
  16   0  -7    0.07    0.37
  16   0  -7   -0.13    0.45
  15   1  -6    0.64    0.36
  15   1  -6    0.89    0.46
  14   2  -5   75.01    2.02
  14   2  -5   72.10    1.88
  13   3  -4    1.31    0.41
  13   3  -4    0.66    0.38
  12   4  -3   93.14    2.22
  12   4  -3   93.17    2.20
  11   5  -2    5.76    0.55
  11   5  -2    6.65    0.60
  10   6  -1  196.01    3.67
  10   6  -1  200.55    3.82
  -9  -7   0    0.98    0.42
   9   7   0    1.02    0.34
  -8  -8  -1    0.06    0.36
  -7  -9  -2   85.19    2.31
  -6 -10  -3   10.70    0.96
  -5 -11  -4   42.96    1.74
  -4 -12  -5    9.51    1.00
  -3 -13  -6   13.03    1.12
  -2 -14  -7    7.86    1.04
  -1 -15  -8   35.64    1.85
  -1 -15  -8   35.67    2.31
  24  -6 -14    0.50    0.85
  23  -5 -13    7.27    1.05
  23  -5 -13    6.74    1.03
  22  -4 -12    1.21    0.77
  22  -4 -12    1.11    0.71
  21  -3 -11   10.33    1.00
  21  -3 -11   10.67    1.07
  20  -2 -10    1.43    0.60
  20  -2 -10    0.84    0.65
  19  -1  -9   32.56    1.53
  19  -1  -9   30.43    1.39
  18   0  -8    1.13    0.54
  18   0  -8    0.69    0.46
  17   1  -7    4.84    0.68
  17   1  -7    3.92    0.69
  16   2  -6    6.66    0.67
  16   2  -6    5.27    0.69
  15   3  -5    1.65    0.46
  15   3  -5    2.01    0.58
  14   4  -4   63.24    1.85
  14   4  -4   63.75    1.81
  13   5  -3  153.39    3.30
  13   5  -3  156.85    3.32
  12   6  -2    3.37    0.50
  12   6  -2    2.58    0.51
 -11  -7   1    6.65    0.71
  11   7  -1    6.92    0.65
 -10  -8   0    2.10    0.60
  -9  -9  -1   19.68    1.21
  -8 -10  -2   69.68    2.20
  -7 -11  -3   10.25    1.02
  -6 -12  -4   23.24    1.38
  -5 -13  -5   29.99    1.63
  -4 -14  -6   36.28    1.85
  -3 -15  -7    5.12    1.03
  24  -4 -13   12.36    1.27
  24  -4 -13   11.59    1.21
  23  -3 -12    8.20    1.06
  23  -3 -12    8.77    1.09
  22  -2 -11   31.99    1.52
  22  -2 -11   27.11    1.45
  21  -1 -10   10.92    1.04
  21  -1 -10   10.24    1.06
  20   0  -9   -0.20    0.59
  20   0  -9    0.54    0.54
  19   1  -8   37.43    1.56
  19   1  -8   35.96    1.62
  18   2  -7    3.20    0.62
  18   2  -7    3.00    0.73
  17   3  -6   70.37    2.18
  17   3  -6   73.75    2.11
  16   4  -5    1.05    0.53
  16   4  -5   -0.90    0.54
  15   5  -4   66.73    1.99
  15   5  -4   60.96    1.91
  14   6  -3    1.52    0.55
  14   6  -3    1.57    0.54
  13   7  -2  241.61    4.57
  13   7  -2  235.74    4.64
 -12  -8   1   20.28    1.19
  12   8  -1   22.34    1.06
 -11  -9   0   16.64    1.17
 -10 -10  -1   19.55    1.20
  -9 -11  -2   22.97    1.34
  -8 -12  -3    9.46    1.02
  -7 -13  -4    4.36    0.89
  -6 -14  -5    2.72    0.90
  -5 -15  -6    6.54    1.17
  25  -3 -13    0.89    0.83
  25  -3 -13    0.47    0.73
  24  -2 -12    1.27    0.73
  24  -2 -12    1.77    0.77
  23  -1 -11   25.53    1.50
  23  -1 -11   22.78    1.48
  22   0 -10   10.20    1.03
  22   0 -10   11.11    1.12
  21   1  -9   -0.49    0.60
  21   1  -9   -0.02    0.55
  20   2  -8    0.76    0.66
  20   2  -8    1.77    0.66
  19   3  -7   15.91    1.20
  19   3  -7   16.47    1.15
  18   4  -6    1.69    0.67
  18   4  -6    1.75    0.61
  17   5  -5   57.00    1.91
  17   5  -5   58.59    1.94
  16   6  -4   36.51    1.61
  16   6  -4   37.60    1.56
  15   7  -3    0.27    0.58
  15   7  -3   -0.20    0.54
  14   8  -2   14.91    0.99
 -14  -8   2   14.75    1.13
 -13  -9   1   15.27    1.10
 -12 -10   0   17.15    1.22
 -11 -11  -1    3.20    0.72
 -10 -12  -2    3.77    0.86
  26  -2 -13   19.45    1.50
  26  -2 -13   20.24    1.58
  25  -1 -12   25.26    1.69
  25  -1 -12   28.20    1.71
  24   0 -11    0.13    0.67
  24   0 -11    0.02    0.71
  23   1 -10   10.81    1.20
  23   1 -10   12.41    1.19
  22   2  -9   67.73    2.35
  22   2  -9   69.26    2.44
  21   3  -8   -0.25    0.53
  21   3  -8   -0.36    0.57
  20   4  -7    0.44    0.59
  20   4  -7    1.57    0.71
  19   5  -6   82.64    2.46
  19   5  -6   81.48    2.51
  18   6  -5   13.76    1.08
  18   6  -5   14.71    1.22
  17   7  -4   24.99    1.43
  17   7  -4   23.81    1.26
  16   8  -3    0.35    0.55
  -9 -15  -4   32.01    2.21
  26   0 -12   16.16    1.45
  25   1 -11   34.71    1.94
  24   2 -10   -0.09    0.77
  23   3  -9   17.98    1.38
  22   4  -8   34.22    1.75
  21   5  -7   15.87    1.24
  20   6  -6    4.49    0.83
  19   7  -5    7.81    0.96
  26   2 -11   20.98    1.64
  25   3 -10   14.30    1.47
  24   4  -9    0.49    0.72
  23   5  -8    8.16    1.14
  22   6  -7   12.54    1.26
  21   7  -6   32.12    1.61
  20   8  -5    0.93    0.71
 -17 -11   2   -1.18    0.77
 -16 -12   1    0.18    0.96
 -15 -13   0    4.99    1.36
  25   5  -9    1.61    0.82
  24   6  -8    0.20    0.84
  23   7  -7    1.44    0.77
  22   8  -6    9.39    1.19
 -18 -12   2   13.80    1.61
 -22  -8   9    3.77    1.14
 -23  -7  10   10.72    1.52
 -24  -6  11    0.84    0.91
 -25  -5  12    1.79    0.99
  19   9  -7   17.61    1.33
  20   8  -8   28.73    1.69
 -20  -8   8   29.79    1.78
 -21  -7   9    2.16    0.87
  21   7  -9    2.05    0.88
  22   6 -10    0.98    0.84
 -22  -6  10    0.71    0.79
  23   5 -11   12.27    1.34
 -23  -5  11   10.79    1.30
 -24  -4  12    0.98    0.92
  24   4 -12    0.92    0.72
 -25  -3  13    1.51    0.97
  25   3 -13    0.44    0.89
 -26  -2  14   -0.56    0.84
 -13 -13   2    1.91    0.89
 -14 -12   3   20.28    1.56
 -15 -11   4    0.44    0.80
 -16 -10   5   43.43    2.82
  17   9  -6    8.10    1.03
 -18  -8   7   -0.18    0.56
  18   8  -7   -0.46    0.64
  19   7  -8   21.39    1.51
  20   6  -9   97.14    2.96
  21   5 -10   17.80    1.35
  22   4 -11   21.97    1.46
  22   4 -11   21.17    1.40
  23   3 -12    8.51    1.11
  23   3 -12    8.99    1.10
  24   2 -13    1.81    0.91
  25   1 -14    3.91    0.98
 -25  -1  14    4.22    1.29
 -26   0  15    0.47    1.07
  -9 -15  -1    4.34    1.06
 -10 -14   0    3.19    0.96
 -11 -13   1   60.87    2.46
 -12 -12   2    8.44    1.14
 -13 -11   3    2.89    0.73
 -14 -10   4    0.92    0.72
  16   8  -6   16.60    1.25
 -16  -8   6   18.03    1.10
  17   7  -7    5.96    0.87
  18   6  -8   -0.53    0.51
  18   6  -8   -0.66    0.46
  19   5  -9   34.40    1.58
  19   5  -9   30.03    1.46
  20   4 -10   27.80    1.46
  20   4 -10   28.73    1.57
  21   3 -11   10.45    1.06
  21   3 -11    8.60    1.02
  22   2 -12   -0.64    0.61
  22   2 -12   -0.51    0.61
  23   1 -13   21.19    1.49
  23   1 -13   18.10    1.31
  24   0 -14   36.05    1.89
 -25   1  15   -0.81    0.88
  25  -1 -15    1.29    0.87
  -6 -16  -3   18.59    1.66
  -7 -15  -2   12.71    1.36
  -8 -14  -1   36.92    2.04
  -9 -13   0   -0.89    0.66
 -10 -12   1   57.64    2.24
 -11 -11   2   69.81    2.43
 -12 -10   3    6.26    0.88
 -13  -9   4   13.80    1.18
 -14  -8   5   16.24    0.98
  14   8  -5   16.69    1.24
  15   7  -6   39.14    1.54
  15   7  -6   38.76    1.73
  16   6  -7   97.92    2.62
  16   6  -7   92.41    2.64
  17   5  -8   32.24    1.47
  17   5  -8   32.48    1.51
  18   4  -9   18.08    1.20
  18   4  -9   15.88    1.08
  19   3 -10   26.94    1.39
  19   3 -10   27.99    1.45
  20   2 -11  109.88    2.99
  20   2 -11  110.47    3.10
  21   1 -12    9.49    0.99
  21   1 -12    9.55    1.01
  22   0 -13   -0.01    0.60
  22   0 -13   -0.49    0.60
  23  -1 -14   13.68    1.21
 -24   2  15   18.98    1.59
  24  -2 -15   20.30    1.53
  25  -3 -16    3.56    0.93
 -25   3  16    2.80    1.08
  -4 -16  -4    0.00    0.84
  -5 -15  -3   14.16    1.40
  -6 -14  -2   27.46    1.71
  -7 -13  -1   12.48    1.27
  -8 -12   0   48.90    1.96
  -9 -11   1    1.52    0.66
 -10 -10   2   14.53    1.16
 -11  -9   3    0.10    0.50
 -12  -8   4  119.57    2.73
  13   7  -5    5.98    0.79
  13   7  -5    6.25    0.71
  14   6  -6   26.65    1.39
  14   6  -6   25.97    1.23
  15   5  -7   68.71    2.10
  15   5  -7   71.58    2.08
  16   4  -8   96.80    2.57
  16   4  -8   87.36    2.44
  17   3  -9   31.38    1.42
  17   3  -9   30.46    1.41
  18   2 -10    7.83    0.88
  18   2 -10    7.60    0.84
  19   1 -11    8.54    0.91
  19   1 -11    7.45    0.90
  20   0 -12   38.46    1.67
  20   0 -12   41.03    1.77
  21  -1 -13   16.08    1.24
  21  -1 -13   17.96    1.29
  22  -2 -14    2.47    0.80
 -23   3  15    7.96    1.16
  23  -3 -15    9.19    1.12
  24  -4 -16   26.89    1.73
 -24   4  16   27.28    1.79
  -2 -16  -5   17.52    1.56
  -3 -15  -4   37.70    1.99
  -4 -14  -3    6.53    0.98
  -5 -13  -2    0.17    0.66
  -6 -12  -1    1.92    0.71
  -7 -11   0  154.09    3.77
  -8 -10   1  318.80    6.11
  -9  -9   2   20.41    1.25
 -10  -8   3   43.42    1.30
 -10  -8   3   38.80    1.62
  11   7  -4   47.62    1.64
  12   6  -5   53.83    1.79
  12   6  -5   53.95    1.57
  13   5  -6  259.55    4.83
  13   5  -6  257.37    4.81
  14   4  -7    0.52    0.51
  14   4  -7   -0.02    0.49
  15   3  -8   25.11    1.21
  15   3  -8   28.24    1.22
  16   2  -9    4.60    0.69
  16   2  -9    3.80    0.62
  17   1 -10   31.94    1.39
  17   1 -10   29.43    1.35
  18   0 -11   -0.51    0.44
  18   0 -11    0.13    0.52
  19  -1 -12    3.16    0.72
  19  -1 -12    2.69    0.67
  20  -2 -13   94.81    2.74
  20  -2 -13   91.53    2.74
  21  -3 -14   26.95    1.53
  22  -4 -15   -0.15    0.71
 -22   4  15   -0.44    0.66
 -23   5  16    3.02    0.95
  23  -5 -16    3.41    0.93
   0 -16  -6    9.37    1.32
  -1 -15  -5    0.38    0.78
  -2 -14  -4   -0.41    0.69
  -3 -13  -3    0.14    0.62
  -4 -12  -2   42.02    1.80
  -5 -11  -1   37.07    1.72
  -6 -10   0   15.25    1.11
  -7  -9   1   12.95    0.98
  -8  -8   2   91.61    2.47
  -9  -7   3    1.20    0.33
  10   6  -4   13.74    0.74
  10   6  -4   12.09    0.89
  11   5  -5  286.75    5.13
  11   5  -5  290.34    5.15
  12   4  -6  232.38    4.31
  12   4  -6  227.80    4.31
  13   3  -7    6.31    0.64
  13   3  -7    6.31    0.61
  14   2  -8    1.65    0.49
  14   2  -8    1.75    0.49
  15   1  -9   90.78    2.28
  15   1  -9   83.97    2.20
  16   0 -10  149.38    3.31
  16   0 -10  155.21    3.44
  17  -1 -11    1.88    0.63
  17  -1 -11    1.16    0.54
  18  -2 -12    1.34    0.60
  18  -2 -12    0.74    0.54
  19  -3 -13    9.16    0.97
  19  -3 -13   10.55    1.00
  20  -4 -14   51.68    2.02
 -21   5  15    6.41    0.92
  21  -5 -15    5.97    0.95
  22  -6 -16   12.83    1.25
   2 -16  -7    8.01    1.25
   1 -15  -6   29.55    1.75
   0 -14  -5    2.69    0.84
  -1 -13  -4    5.37    0.91
  -2 -12  -3   63.76    2.18
  -3 -11  -2   30.32    1.51
  -4 -10  -1  137.33    3.26
  -5  -9   0   28.28    1.32
  -6  -8   1    0.82    0.43
  -7  -7   2   20.01    0.74
  -7  -7   2   20.34    1.04
   8   6  -3   23.51    1.03
   9   5  -4   46.46    1.43
   9   5  -4   46.58    1.28
  10   4  -5   43.94    1.28
  10   4  -5   41.94    1.33
  11   3  -6   27.35    1.03
  11   3  -6   26.34    1.05
  12   2  -7    0.06    0.29
  12   2  -7    0.56    0.31
  13   1  -8   95.33    2.24
  13   1  -8   98.85    2.26
  14   0  -9   -0.47    0.31
  14   0  -9   -0.36    0.34
  15  -1 -10    8.71    0.80
  15  -1 -10    7.72    0.76
  16  -2 -11   48.80    1.71
  16  -2 -11   46.72    1.64
  17  -3 -12  140.36    3.25
  17  -3 -12  141.55    3.29
  18  -4 -13   26.49    1.35
  18  -4 -13   26.75    1.39
 -19   5  14   12.11    1.07
  19  -5 -14   13.37    1.17
 -20   6  15    0.72    0.63
  20  -6 -15    1.26    0.64
  21  -7 -16    0.35    0.67
   4 -16  -8    3.08    1.00
   3 -15  -7    3.03    0.87
   2 -14  -6   13.87    1.28
   1 -13  -5    9.31    1.06
   0 -12  -4   33.74    1.61
  -1 -11  -3  149.35    3.46
  -2 -10  -2    1.64    0.65
  -3  -9  -1    3.66    0.60
  -4  -8   0    3.67    0.55
  -5  -7   1    4.22    0.37
  -5  -7   1    4.17    0.52
  -6  -6   2   16.60    0.88
  -6  -6   2   17.43    0.65
   7   5  -3   88.91    1.88
   7   5  -3   88.45    2.04
   8   4  -4    3.32    0.38
   8   4  -4    3.93    0.45
   9   3  -5    0.03    0.24
   9   3  -5    0.30    0.26
  10   2  -6   61.83    1.61
  10   2  -6   62.15    1.63
  11   1  -7  561.74    9.19
  11   1  -7  562.52    8.76
  12   0  -8  288.94    4.89
  12   0  -8  278.60    5.03
  13  -1  -9   28.87    1.12
  13  -1  -9   27.45    1.10
  14  -2 -10   11.48    0.88
  14  -2 -10   11.25    0.87
  15  -3 -11   54.10    1.72
  15  -3 -11   51.11    1.70
  16  -4 -12    0.51    0.53
  16  -4 -12    0.48    0.51
  17  -5 -13   17.76    1.17
  18  -6 -14    2.20    0.65
  19  -7 -15    2.71    0.83
  20  -8 -16    5.33    0.95
   5 -15  -8    3.33    0.91
   4 -14  -7   24.26    1.53
   3 -13  -6   20.45    1.34
   2 -12  -5    9.35    0.96
   1 -11  -4   77.13    2.30
   0 -10  -3  277.55    5.24
  -1  -9  -2   22.80    1.12
  -2  -8  -1    8.45    0.71
  -3  -7   0   55.10    1.10
  -3  -7   0   56.50    1.59
  -4  -6   1    3.30    0.27
  -4  -6   1    3.47    0.46
  -5  -5   2  171.36    3.00
   6   4  -3   30.40    1.00
   6   4  -3   29.97    0.84
   7   3  -4  167.10    3.03
   7   3  -4  170.43    3.05
   8   2  -5    0.64    0.22
   8   2  -5    0.16    0.21
   9   1  -6   35.13    1.09
   9   1  -6   35.28    1.07
  10   0  -7    0.30    0.27
  10   0  -7    0.37    0.28
  11  -1  -8    0.36    0.31
  11  -1  -8    0.43    0.34
  12  -2  -9   62.37    1.69
  12  -2  -9   60.66    1.64
  13  -3 -10   98.13    2.35
  13  -3 -10  104.98    2.41
  14  -4 -11    3.20    0.63
  14  -4 -11    3.63    0.56
  15  -5 -12  121.74    2.91
  16  -6 -13   14.94    1.10
 -16   6  13   17.87    1.09
  17  -7 -14    1.98    0.65
  18  -8 -15    0.44    0.65
  19  -9 -16   -0.82    0.72
   7 -15  -9    1.22    0.82
   6 -14  -8    4.65    0.93
   5 -13  -7    3.81    0.79
   4 -12  -6   58.43    2.04
   3 -11  -5    4.57    0.76
   2 -10  -4  131.82    3.03
   1  -9  -3   -0.45    0.39
   0  -8  -2   35.92    1.30
  -1  -7  -1  443.08    7.19
  -2  -6   0    1.49    0.16
  -2  -6   0    0.70    0.30
  -3  -5   1  207.06    3.39
  -3  -5   1  210.66    3.72
  -4  -4   2  458.27    7.17
   4   4  -2  457.25    7.09
   5   3  -3  185.88    3.15
   5   3  -3  184.60    3.16
   6   2  -4  212.65    3.54
   6   2  -4  209.28    3.61
   7   1  -5  333.97    5.32
   7   1  -5  342.23    5.56
   8   0  -6  277.29    4.49
   8   0  -6  273.85    4.67
   9  -1  -7    3.06    0.40
   9  -1  -7    2.77    0.37
  10  -2  -8   66.85    1.69
  10  -2  -8   73.32    1.72
  11  -3  -9   17.94    0.86
  11  -3  -9   17.48    0.87
  12  -4 -10  157.00    3.27
  12  -4 -10  169.23    3.29
  13  -5 -11   22.44    1.15
  14  -6 -12   81.14    2.22
 -14   6  12   71.54    2.07
  15  -7 -13   30.44    1.43
  16  -8 -14   33.80    1.60
  17  -9 -15    6.16    0.99
  18 -10 -16   11.71    1.26
   9 -15 -10   32.94    1.90
   8 -14  -9    0.74    0.71
   7 -13  -8    2.77    0.85
   6 -12  -7    4.92    0.83
   5 -11  -6    3.10    0.71
   4 -10  -5  107.43    2.69
   3  -9  -4  181.36    3.68
   2  -8  -3   53.81    1.63
   1  -7  -2   51.16    1.46
   0  -6  -1   17.96    0.85
  -1  -5   0   42.46    1.16
  -1  -5   0   42.43    0.82
  -2  -4   1   57.70    1.35
  -2  -4   1   58.47    1.09
  -3  -3   2  242.59    3.91
   3   3  -2  243.91    3.91
   4   2  -3  683.51    9.97
   4   2  -3  670.39   10.37
   5   1  -4  852.57   12.24
   5   1  -4  824.28   12.85
   6   0  -5   -0.55    0.15
   6   0  -5   -0.06    0.16
   7  -1  -6   26.70    0.82
   7  -1  -6   25.43    0.82
   8  -2  -7  682.96   10.73
   8  -2  -7  680.72   10.25
   9  -3  -8   91.65    1.67
   9  -3  -8   93.50    2.00
   9  -3  -8   92.13    1.99
  10  -4  -9    0.22    0.28
  10  -4  -9    0.26    0.31
  11  -5 -10  262.17    4.73
 -12   6  11   55.65    1.56
  12  -6 -11   51.48    1.71
  13  -7 -12   65.86    2.06
  14  -8 -13   19.65    1.24
  15  -9 -14   17.57    1.26
  16 -10 -15    7.12    1.06
  17 -11 -16    1.20    0.83
  10 -14 -10    3.49    0.99
   9 -13  -9   44.71    2.01
   8 -12  -8   -0.25    0.57
   7 -11  -7   -0.18    0.54
   6 -10  -6   46.75    1.68
   5  -9  -5  157.63    3.37
   4  -8  -4   41.47    1.43
   3  -7  -3    5.40    0.55
   2  -6  -2  392.22    6.30
   1  -5  -1  861.64   12.75
   0  -4   0 1109.73   16.98
   0  -4   0 1089.81   16.00
  -1  -3   1   59.73    1.27
  -1  -3   1   57.92    1.07
  -2  -2   2    3.40    0.26
   2   2  -2    2.92    0.36
  -3  -1   3 3231.48   47.79
   3   1  -3 3002.45   45.07
   4   0  -4 2106.10   32.31
   4   0  -4 2115.73   30.16
   5  -1  -5  285.77    4.65
   5  -1  -5  287.45    4.70
   5  -1  -5  288.01    4.47
   6  -2  -6  739.70   10.79
   6  -2  -6  714.84   11.27
   6  -2  -6  735.42   11.66
   7  -3  -7  988.47   15.60
   7  -3  -7  987.78   14.47
   7  -3  -7  974.45   15.11
   8  -4  -8   95.36    2.10
   8  -4  -8   95.33    1.85
  -9   5   9  277.87    4.83
   9  -5  -9  275.73    4.74
   9  -5  -9  274.40    4.83
  10  -6 -10   13.35    0.97
 -10   6  10   12.63    0.75
  11  -7 -11   17.50    1.08
  12  -8 -12  150.11    3.42
  13  -9 -13   58.12    2.04
  14 -10 -14    1.74    0.71
  15 -11 -15    0.69    0.81
  12 -14 -11   18.29    1.55
  11 -13 -10    0.69    0.76
  10 -12  -9   16.27    1.22
   9 -11  -8    0.48    0.59
   8 -10  -7    2.88    0.68
   7  -9  -6    0.73    0.51
   6  -8  -5  104.02    2.46
   5  -7  -4  410.37    6.79
   5  -7  -4  419.79    6.48
   4  -6  -3   74.85    1.79
   4  -6  -3   74.83    1.39
   3  -5  -2  142.22    2.65
   3  -5  -2  139.19    2.33
   2  -4  -1   55.87    1.27
   2  -4  -1   56.78    1.04
   1  -3   0 2893.77   41.51
   0  -2   1 1427.34   22.24
   0  -2   1 1449.63   20.70
   1   1  -2 2498.66   36.45
   2   0  -3   -0.05    0.06
   2   0  -3   -0.10    0.09
   3  -1  -4 2650.95   42.95
   3  -1  -4 2653.82   38.49
  -3   1   4 2765.69   41.23
   4  -2  -5  633.17   10.02
  -4   2   5  627.28    9.66
   4  -2  -5  618.37    9.21
   5  -3  -6 1371.87   20.07
   5  -3  -6 1380.33   21.94
  -5   3   6 1421.25   21.09
  -6   4   7  398.85    6.30
   6  -4  -7  380.75    6.16
   6  -4  -7  389.11    6.48
   7  -5  -8  672.31   10.32
  -7   5   8  672.17   10.55
   7  -5  -8  679.36   10.99
  -8   6   9   20.41    0.80
   8  -6  -9   19.90    0.96
   8  -6  -9   21.98    0.96
   9  -7 -10  128.29    2.89
  10  -8 -11   14.55    1.10
  11  -9 -12   34.65    1.57
  12 -10 -13   51.72    2.01
  13 -11 -14   22.59    1.50
  14 -12 -15    0.78    0.77
  13 -13 -11   14.95    1.39
  12 -12 -10   19.60    1.40
  11 -11  -9    1.03    0.63
  10 -10  -8    3.94    0.72
   9  -9  -7  188.49    4.01
   8  -8  -6    3.28    0.61
   7  -7  -5    4.61    0.58
   7  -7  -5    4.79    0.38
   6  -6  -4  267.98    4.48
   6  -6  -4  279.98    4.75
   5  -5  -3   44.45    1.23
   5  -5  -3   43.96    1.00
   4  -4  -2  458.85    7.14
   3  -3  -1   59.77    1.15
   3  -3  -1   60.39    1.24
   2  -2   0   51.28    1.00
   2  -2   0   51.85    1.02
   1  -1   1 1041.61   15.18
   1  -1   1 1008.30   15.77
   0   0  -2 2629.58   43.15
   0   0   2 2694.30   41.47
  -1   1   3  967.27   14.74
   1  -1  -3  940.15   13.82
   1  -1  -3  973.75   15.45
  -2   2   4  665.37   10.16
   2  -2  -4  659.92    9.65
   2  -2  -4  658.38   10.60
  -3   3   5 3198.53   46.68
   3  -3  -5 3107.95   48.38
   3  -3  -5 2855.46   43.29
   4  -4  -6   35.44    1.09
  -4   4   6   37.09    0.88
   4  -4  -6   39.42    1.08
  -5   5   7   16.78    0.60
   5  -5  -7   16.06    0.86
   5  -5  -7   15.14    0.81
  -6   6   8   52.51    1.25
   6  -6  -8   57.55    1.58
   6  -6  -8   55.88    1.56
   7  -7  -9   68.32    1.89
   7  -7  -9   70.98    1.94
   8  -8 -10   10.49    0.94
   8  -8 -10    9.83    0.97
   9  -9 -11   13.33    1.09
  10 -10 -12    4.40    0.77
  11 -11 -13   -0.20    0.63
  12 -12 -14   24.24    1.54
  13 -13 -15   30.79    1.83
  15 -13 -12    4.10    1.05
  14 -12 -11    3.44    0.89
  13 -11 -10    7.69    0.99
  12 -10  -9    5.86    0.85
  11  -9  -8    4.74    0.75
  10  -8  -7   16.86    1.08
   9  -7  -6  497.24    7.82
   9  -7  -6  473.30    7.94
   8  -6  -5   53.69    1.52
   8  -6  -5   51.85    1.29
   7  -5  -4    1.11    0.34
   7  -5  -4    1.14    0.28
   6  -4  -3   33.45    0.98
   6  -4  -3   32.34    0.87
   5  -3  -2   37.41    0.93
   5  -3  -2   36.78    0.89
   4  -2  -1  354.55    5.62
   4  -2  -1  354.45    5.33
   3  -1   0  503.97    7.87
   3  -1   0  507.71    7.40
  -2   0  -1   -4.89    0.19
   2   0   1   -5.03    0.21
   1   1   2  485.30    7.52
  -1  -1  -2  480.25    7.79
   0  -2  -3 4870.89   73.43
   0   2   3 5148.24   78.84
   0  -2  -3 5342.50   81.39
   1  -3  -4    4.00    0.33
  -1   3   4    4.19    0.22
   2  -4  -5    2.90    0.33
  -2   4   5    3.57    0.25
  -3   5   6 1076.26   16.23
   3  -5  -6 1060.43   15.68
  -4   6   7  223.88    3.66
   4  -6  -7  223.80    3.99
   5  -7  -8  435.60    7.16
   6  -8  -9  295.91    5.31
   6  -8  -9  289.49    5.49
   7  -9 -10  133.64    3.21
   7  -9 -10  134.85    3.25
   8 -10 -11    1.07    0.58
   9 -11 -12    3.28    0.79
  10 -12 -13   -0.13    0.65
  11 -13 -14   10.90    1.26
  16 -12 -12    1.01    0.81
  15 -11 -11   -0.18    0.71
  14 -10 -10    9.14    0.97
  13  -9  -9    8.37    0.93
  12  -8  -8   12.94    1.02
  11  -7  -7    2.09    0.43
  11  -7  -7    3.20    0.58
  10  -6  -6   10.51    0.79
  10  -6  -6    9.96    0.63
   9  -5  -5  570.96    8.82
   9  -5  -5  564.95    9.06
   8  -4  -4    3.62    0.39
   8  -4  -4    3.91    0.39
   7  -3  -3   90.12    1.83
   7  -3  -3   88.46    1.78
   6  -2  -2  646.81    9.52
   6  -2  -2  648.52   10.09
   5  -1  -1 3559.63   50.60
   5  -1  -1 3495.79   52.90
  -4   0   0    6.80    0.32
   4   0   0    7.27    0.39
   4   0   0    7.44    0.27
  -3  -1  -1  364.75    6.03
   3   1   1  373.65    5.81
   3   1   1  370.28    5.50
  -2  -2  -2 2157.35   30.74
   2   2   2 2108.51   32.25
  -1  -3  -3  710.18   10.43
   1   3   3  720.94   11.03
   0  -4  -4 1206.91   17.78
   0   4   4 1253.97   19.07
   1  -5  -5  305.04    4.98
   2  -6  -6 1345.15   19.63
   3  -7  -7   14.45    0.85
   4  -8  -8  247.51    4.65
   5  -9  -9  121.69    2.91
   5  -9  -9  125.18    3.04
   6 -10 -10    1.94    0.70
   6 -10 -10    2.57    0.66
   7 -11 -11   37.85    1.61
   8 -12 -12   12.65    1.17
   9 -13 -13    0.43    0.71
  10 -14 -14   30.12    1.85
  17 -11 -12   15.30    1.39
  16 -10 -11    1.80    0.75
  15  -9 -10   19.66    1.28
  14  -8  -9   19.88    1.23
  13  -7  -8    0.15    0.51
  13  -7  -8    0.73    0.45
  12  -6  -7  197.91    3.83
  12  -6  -7  195.91    3.78
  11  -5  -6  436.44    7.19
  11  -5  -6  456.23    7.45
  10  -4  -5   45.48    1.30
  10  -4  -5   42.18    1.25
   9  -3  -4  121.80    2.33
   9  -3  -4  117.29    2.43
   8  -2  -3  393.65    6.44
   8  -2  -3  391.67    6.05
   7  -1  -2    0.48    0.17
   7  -1  -2    0.61    0.21
  -6   0   1   -0.10    0.10
   6   0  -1    0.37    0.18
   6   0  -1   -0.14    0.12
  -5  -1   0  577.84    9.29
   5   1   0  582.95    8.45
   5   1   0  569.14    8.98
   4   2   1   -0.38    0.13
   4   2   1   -0.15    0.17
  -3  -3  -2  816.87   12.00
   3   3   2  830.99   12.58
  -2  -4  -3   16.43    0.60
   1   5   4    6.63    0.26
  -1  -5  -4    6.41    0.49
   0  -6  -5   34.53    1.09
   1  -7  -6  389.57    6.42
   2  -8  -7   60.93    1.72
   3  -9  -8   10.76    0.88
   4 -10  -9  116.83    2.88
   4 -10  -9  118.11    3.09
   5 -11 -10    3.21    0.87
   5 -11 -10    3.45    0.71
   6 -12 -11   39.31    1.75
   7 -13 -12    1.94    0.78
   8 -14 -13    0.66    0.76
  19 -11 -13    8.94    1.23
  18 -10 -12    7.02    1.04
  17  -9 -11   14.75    1.22
  16  -8 -10    0.29    0.58
  15  -7  -9    0.37    0.53
  15  -7  -9    0.80    0.55
  14  -6  -8   19.05    1.05
  14  -6  -8   22.13    1.16
  13  -5  -7    6.94    0.68
  13  -5  -7    6.69    0.69
  12  -4  -6  232.33    4.33
  12  -4  -6  235.60    4.18
  11  -3  -5    7.54    0.62
  11  -3  -5    7.91    0.61
  10  -2  -4   65.56    1.65
  10  -2  -4   67.76    1.55
   9  -1  -3   65.50    1.60
   9  -1  -3   64.37    1.43
  -8   0   2  196.71    3.26
   8   0  -2  189.79    3.15
   8   0  -2  188.03    3.44
  -7  -1   1  889.56   14.45
   7   1  -1  920.80   13.22
   7   1  -1  919.28   14.06
   6   2   0 1436.53   20.80
   6   2   0 1462.94   22.00
   5   3   1  173.48    2.92
   5   3   1  176.83    3.02
  -4  -4  -2    7.54    0.46
   4   4   2    8.08    0.40
  -3  -5  -3   54.99    1.34
   3   5   3   52.83    1.05
  -2  -6  -4  469.17    7.37
   2   6   4  471.75    7.27
  -1  -7  -5   53.41    1.49
   0  -8  -6  224.71    4.08
   1  -9  -7  310.76    5.54
   2 -10  -8  207.99    4.20
   3 -11  -9   20.21    1.23
   4 -12 -10   37.94    1.69
   4 -12 -10   40.68    1.94
   5 -13 -11    9.20    1.05
   5 -13 -11    9.31    1.23
   6 -14 -12   -0.54    0.70
  20 -10 -13    1.15    0.82
  19  -9 -12    1.49    0.82
  18  -8 -11    3.65    0.75
  17  -7 -10   34.40    1.52
  16  -6  -9    0.09    0.48
  16  -6  -9   -0.33    0.48
  15  -5  -8  159.22    3.40
  15  -5  -8  160.72    3.38
  14  -4  -7    0.86    0.48
  14  -4  -7    0.19    0.42
  13  -3  -6   92.47    2.23
  13  -3  -6   89.82    2.08
  12  -2  -5   69.45    1.83
  12  -2  -5   73.13    1.72
  11  -1  -4   37.12    1.25
  11  -1  -4   39.69    1.13
  10   0  -3    0.58    0.31
 -10   0   3   -0.24    0.18
  10   0  -3    0.07    0.25
   9   1  -2  240.05    3.95
   9   1  -2  246.31    4.33
  -9  -1   2  240.28    4.16
   8   2  -1  599.87    9.00
   8   2  -1  604.09    9.57
   7   3   0   67.74    1.48
   7   3   0   71.14    1.56
  -6  -4  -1   15.11    0.67
   6   4   1   15.71    0.61
  -5  -5  -2    0.84    0.28
   5   5   2    0.81    0.21
   4   6   3  216.55    3.46
  -4  -6  -3  202.95    3.66
  -3  -7  -4  107.26    2.31
  -2  -8  -5    4.66    0.57
  -1  -9  -6    0.22    0.48
   0 -10  -7   11.89    0.96
   1 -11  -8  123.14    3.01
   2 -12  -9   26.18    1.69
   2 -12  -9   24.02    1.33
   3 -13 -10   11.74    1.10
   3 -13 -10   12.71    1.38
   4 -14 -11   24.22    1.93
   4 -14 -11   27.89    1.68
   5 -15 -12    3.22    0.90
  21  -9 -13    7.60    1.08
  20  -8 -12   46.81    2.02
  19  -7 -11    6.08    0.87
  18  -6 -10    1.14    0.60
  17  -5  -9   43.15    1.62
  17  -5  -9   42.81    1.67
  16  -4  -8   92.94    2.41
  16  -4  -8   95.75    2.52
  15  -3  -7   17.92    1.01
  15  -3  -7   14.81    0.88
  14  -2  -6   11.65    0.80
  14  -2  -6   12.60    0.77
  13  -1  -5    1.64    0.39
  13  -1  -5    0.26    0.39
 -12   0   4   59.22    1.23
  12   0  -4   59.67    1.50
  12   0  -4   59.96    1.66
 -11  -1   3  823.99   13.14
  11   1  -3  828.47   13.02
  11   1  -3  806.50   12.21
  10   2  -2  154.96    3.04
 -10  -2   2  152.24    2.92
  10   2  -2  151.99    2.80
   9   3  -1  319.68    5.13
   9   3  -1  309.36    5.36
   8   4   0    6.44    0.53
   8   4   0    7.48    0.57
  -7  -5  -1   55.82    1.47
   7   5   1   54.12    1.33
  -6  -6  -2   41.48    1.28
   6   6   2   40.35    1.05
   5   7   3   19.39    0.64
  -5  -7  -3   18.99    0.90
  -4  -8  -4   51.18    1.58
  -3  -9  -5   69.74    1.94
  -2 -10  -6  216.72    4.29
  -1 -11  -7   18.46    1.19
   0 -12  -8   32.33    1.53
   1 -13  -9    9.83    1.04
   1 -13  -9   10.31    1.32
   2 -14 -10    2.93    0.86
   2 -14 -10    2.94    1.12
   3 -15 -11    0.19    0.75
   3 -15 -11   -0.36    1.05
  22  -8 -13    3.08    0.89
  21  -7 -12   15.57    1.27
  20  -6 -11   59.94    2.13
  20  -6 -11   56.24    2.03
  19  -5 -10    3.42    0.73
  19  -5 -10    3.32    0.78
  18  -4  -9   15.85    1.09
  18  -4  -9   16.37    1.12
  17  -3  -8   17.96    1.05
  17  -3  -8   16.24    1.11
  16  -2  -7   -0.22    0.33
  16  -2  -7   -0.09    0.44
  15  -1  -6    0.47    0.39
  15  -1  -6    0.77    0.39
  14   0  -5   -0.06    0.27
  14   0  -5   -0.26    0.32
 -13  -1   4    2.36    0.32
  13   1  -4    1.55    0.41
  13   1  -4    1.78    0.36
 -12  -2   3    7.88    0.64
  12   2  -3    7.25    0.63
  12   2  -3    6.79    0.61
  11   3  -2   76.72    1.77
  11   3  -2   74.01    1.83
  10   4  -1    7.18    0.62
  10   4  -1    7.63    0.63
   9   5   0   29.85    1.06
   9   5   0   29.34    1.00
   8   6   1   51.89    1.33
  -8  -6  -1   52.19    1.56
   7   7   2   85.66    1.79
  -7  -7  -2   84.89    2.11
  -6  -8  -3   10.01    0.80
  -5  -9  -4    8.92    0.79
  -4 -10  -5  116.33    2.81
  -3 -11  -6   11.62    1.01
  -2 -12  -7   19.54    1.26
  -1 -13  -8   20.56    1.34
   0 -14  -9    4.81    1.27
   0 -14  -9    5.44    0.97
   1 -15 -10   22.87    1.97
   1 -15 -10   16.59    1.48
  23  -7 -13    7.03    1.12
  22  -6 -12    0.75    0.70
  22  -6 -12    0.68    0.70
  21  -5 -11    9.90    1.01
  21  -5 -11   11.59    1.16
  20  -4 -10   28.73    1.42
  20  -4 -10   28.15    1.44
  19  -3  -9   58.17    1.92
  19  -3  -9   55.01    2.00
  18  -2  -8    1.09    0.46
  18  -2  -8    0.49    0.54
  17  -1  -7    3.55    0.64
  17  -1  -7    5.31    0.68
  16   0  -6   36.71    1.49
  16   0  -6   35.48    1.32
  15   1  -5   16.44    1.00
  15   1  -5   15.14    0.85
  14   2  -4   -0.22    0.27
  14   2  -4   -0.08    0.41
  13   3  -3  134.57    2.77
 -13  -3   3  136.31    2.84
  13   3  -3  133.43    2.93
  12   4  -2   84.07    2.03
  12   4  -2   84.48    2.08
  11   5  -1  128.12    2.72
  11   5  -1  131.10    2.74
  10   6   0    8.94    0.66
 -10  -6   0   11.46    0.77
   9   7   1   23.46    0.89
  -9  -7  -1   26.44    1.15
  -8  -8  -2    7.71    0.74
  -7  -9  -3   43.81    1.61
  -6 -10  -4   14.74    1.07
  -5 -11  -5   47.75    1.72
  -4 -12  -6    0.32    0.58
  -3 -13  -7    1.87    0.74
  -2 -14  -8   14.88    1.29
  -2 -14  -8   15.49    1.71
  -1 -15  -9   -1.02    1.08
  -1 -15  -9    0.09    0.78
  24  -6 -13    4.55    1.03
  24  -6 -13    4.47    0.96
  23  -5 -12    5.89    0.98
  23  -5 -12    6.14    0.96
  22  -4 -11   23.10    1.44
  22  -4 -11   21.97    1.37
  21  -3 -10    2.27    0.64
  21  -3 -10    2.60    0.74
  20  -2  -9   30.05    1.50
  20  -2  -9   33.19    1.48
  19  -1  -8   35.32    1.47
  19  -1  -8   36.29    1.58
  18   0  -7   -0.18    0.43
  18   0  -7   -0.42    0.40
  17   1  -6   80.78    2.15
  17   1  -6   85.48    2.37
  16   2  -5  282.23    5.39
  16   2  -5  273.31    5.02
  15   3  -4   26.60    1.19
  15   3  -4   28.26    1.31
 -14  -4   3   39.84    1.48
  14   4  -3   36.98    1.45
  14   4  -3   41.89    1.44
  13   5  -2   61.57    1.80
  13   5  -2   63.05    1.81
  12   6  -1   25.66    1.16
  12   6  -1   27.83    1.12
 -11  -7   0   37.12    1.43
  11   7   0   39.25    1.29
 -10  -8  -1   21.29    1.16
  -9  -9  -2  152.97    3.45
  -8 -10  -3   -0.06    0.55
  -7 -11  -4   52.00    1.88
  -6 -12  -5    0.52    0.57
  -5 -13  -6   12.06    1.13
  -4 -14  -7   10.19    1.19
  -4 -14  -7    9.35    1.49
  -3 -15  -8   22.02    2.01
  -3 -15  -8   23.97    1.58
  25  -5 -13   11.05    1.22
  25  -5 -13   10.72    1.21
  24  -4 -12    1.44    0.79
  24  -4 -12    0.83    0.75
  23  -3 -11    6.97    1.09
  23  -3 -11    6.36    0.89
  22  -2 -10    2.57    0.72
  22  -2 -10    1.13    0.67
  21  -1  -9   -0.56    0.59
  21  -1  -9   -0.31    0.54
  20   0  -8  125.63    3.29
  20   0  -8  124.02    3.05
  19   1  -7    2.85    0.77
  19   1  -7    2.72    0.65
  18   2  -6   17.35    1.22
  18   2  -6   19.95    1.17
  17   3  -5  117.56    2.83
  17   3  -5  122.82    3.05
  16   4  -4  366.07    6.31
  16   4  -4  352.63    6.56
 -15  -5   3   37.55    1.53
  15   5  -3   36.12    1.49
  15   5  -3   37.39    1.44
  14   6  -2    7.30    0.74
  14   6  -2    7.13    0.75
 -13  -7   1   10.18    0.90
  13   7  -1    9.64    0.90
 -12  -8   0  113.31    2.86
 -11  -9  -1   85.72    2.44
 -10 -10  -2    2.65    0.64
  -9 -11  -3    1.12    0.65
  -8 -12  -4    2.84    0.76
  -6 -14  -6    1.70    1.10
  -5 -15  -7   -0.72    1.09
  25  -3 -12   25.80    1.65
  25  -3 -12   27.33    1.66
  24  -2 -11    1.17    0.72
  24  -2 -11    1.55    0.71
  23  -1 -10   13.20    1.29
  23  -1 -10   10.97    1.11
  22   0  -9   -0.37    0.62
  22   0  -9   -0.13    0.51
  21   1  -8    0.76    0.55
  21   1  -8    0.05    0.63
  20   2  -7   41.01    1.80
  20   2  -7   40.83    1.66
  19   3  -6  117.04    2.94
  19   3  -6  118.72    3.13
  18   4  -5    4.92    0.74
  18   4  -5    4.48    0.73
  17   5  -4   19.36    1.20
  17   5  -4   16.92    1.07
  16   6  -3  145.43    3.35
  16   6  -3  142.51    3.29
 -16  -6   3  144.62    3.41
  15   7  -2  144.60    3.24
  15   7  -2  140.50    3.25
  14   8  -1   -0.42    0.50
  -8 -14  -5    1.83    1.07
  -7 -15  -6   34.35    2.26
  25  -1 -11   37.47    1.99
  25  -1 -11   36.25    1.88
  24   0 -10    0.20    0.63
  24   0 -10    0.81    0.70
  23   1  -9   44.90    2.08
  23   1  -9   46.09    1.94
  22   2  -8    3.32    0.79
  22   2  -8    2.17    0.83
  21   3  -7   -0.92    0.61
  20   4  -6   39.18    1.75
  19   5  -5   56.66    2.04
  18   6  -4   16.63    1.15
  17   7  -3   36.37    1.56
  16   8  -2   43.96    1.62
 -16  -8   2   38.87    1.74
 -11 -13  -3    3.67    1.14
 -10 -14  -4   22.83    1.84
  26   0 -11    0.09    0.72
  25   1 -10    8.38    1.19
  24   2  -9   12.76    1.33
  23   3  -8   12.50    1.36
  22   4  -7    2.48    0.86
  21   5  -6    9.62    1.08
  20   6  -5    0.09    0.58
  19   7  -4   49.42    1.92
  18   8  -3    0.16    0.55
 -17  -9   2    0.02    0.68
 -16 -10   1    6.23    1.00
 -15 -11   0   29.16    1.78
 -14 -12  -1    5.63    1.19
 -13 -13  -2    7.13    1.35
 -12 -14  -3    9.34    1.46
  26   2 -10    5.67    1.15
  25   3  -9   -0.09    0.78
  24   4  -8   -0.61    0.63
  23   5  -7    2.06    0.85
  22   6  -6    5.72    0.97
  21   7  -5    2.09    0.82
  20   8  -4   -0.06    0.65
 -18 -10   2   22.02    1.57
 -17 -11   1    9.11    1.24
 -16 -12   0   11.61    1.41
 -15 -13  -1   19.31    1.74
  25   5  -8   -0.82    0.78
  24   6  -7    3.71    1.01
  23   7  -6   -0.22    0.71
  22   8  -5   12.40    1.21
  21   9  -9   -0.04    0.79
  22   8 -10    7.21    1.18
 -22  -8  10    9.19    1.26
  23   7 -11    1.22    1.03
 -23  -7  11    3.90    1.06
 -24  -6  12    1.21    0.85
  24   6 -12    0.04    0.87
  25   5 -13    9.01    1.29
 -25  -5  13   10.17    1.33
 -16 -12   5    9.27    1.62
 -17 -11   6   19.45    5.12
  19   9  -8   -0.25    0.71
  20   8  -9   12.30    1.24
 -20  -8   9   11.08    1.19
 -21  -7  10    1.68    0.79
  21   7 -10    1.87    0.87
  22   6 -11    9.17    1.23
 -22  -6  11    6.21    1.12
  23   5 -12    4.91    0.97
 -23  -5  12    5.62    0.99
 -24  -4  13   11.55    1.28
  24   4 -13   12.55    1.36
  25   3 -14   12.90    1.36
 -25  -3  14   12.80    1.52
 -11 -15   1    6.07    1.14
 -12 -14   2   18.20    1.57
 -13 -13   3    2.31    0.92
 -14 -12   4   11.76    1.35
 -15 -11   5    1.55    0.97
 -16 -10   6   21.46    3.17
  17   9  -7   28.97    1.58
 -18  -8   8    2.60    0.65
  18   8  -8    2.42    0.75
  19   7  -9   32.49    1.75
 -19  -7   9   31.34    1.62
  20   6 -10    3.30    0.84
 -20  -6  10    3.33    0.83
 -21  -5  11   10.59    1.19
  21   5 -11    8.90    1.03
  22   4 -12    1.78    0.76
 -22  -4  12    0.97    0.80
 -23  -3  13    0.41    0.68
  23   3 -13    1.56    0.80
 -24  -2  14    0.82    0.76
  24   2 -14   -0.07    0.77
  25   1 -15    2.27    0.95
 -25  -1  15   -0.74    0.91
  -9 -15   0   18.15    1.57
 -10 -14   1    0.18    0.82
 -11 -13   2    3.75    0.95
 -12 -12   3    2.99    0.83
 -13 -11   4   15.53    1.35
 -14 -10   5   19.76    1.56
 -16  -8   7    0.82    0.51
  16   8  -7    0.70    0.62
 -17  -7   8   60.50    2.07
  17   7  -8   56.01    2.14
 -18  -6   9   26.95    1.45
  18   6  -9   32.30    1.58
  19   5 -10    3.92    0.76
  20   4 -11   -0.33    0.55
  21   3 -12   -0.82    0.54
  22   2 -13    4.96    0.86
 -23  -1  14   15.37    1.50
  23   1 -14   13.98    1.35
 -24   0  15    0.09    0.72
  24   0 -15    0.38    0.76
  25  -1 -16    1.24    0.85
 -25   1  16    0.95    0.94
  -6 -16  -2   12.15    1.38
  -7 -15  -1    0.31    0.82
  -8 -14   0   18.53    1.59
  -9 -13   1   89.56    2.92
 -10 -12   2    3.00    0.78
 -11 -11   3    6.19    0.93
 -12 -10   4   11.34    1.14
 -13  -9   5   29.69    1.65
  14   8  -6   67.35    2.18
 -14  -8   6   67.68    1.95
 -15  -7   7   15.13    1.06
  15   7  -7   12.87    1.07
  16   6  -8    4.71    0.77
  17   5  -9   41.07    1.67
  18   4 -10   27.63    1.42
  18   4 -10   29.51    1.41
  19   3 -11    9.04    0.91
  20   2 -12    0.92    0.68
  20   2 -12   -0.46    0.61
  21   1 -13   15.87    1.25
  22   0 -14    0.15    0.65
 -22   0  14    1.74    0.89
  23  -1 -15   22.23    1.50
 -23   1  15   25.12    1.67
 -24   2  16    0.85    0.88
  24  -2 -16    2.88    0.89
 -25   3  17    4.21    1.03
  -4 -16  -3   52.45    2.47
  -5 -15  -2   58.82    2.44
  -6 -14  -1   12.49    1.28
  -7 -13   0    9.64    1.17
  -8 -12   1   62.70    2.31
  -9 -11   2    3.76    0.79
 -10 -10   3   93.70    2.66
 -12  -8   5    1.58    0.51
  12   8  -5    3.20    0.70
  13   7  -6    2.81    0.71
 -13  -7   6    3.89    0.64
  14   6  -7  368.32    6.63
  15   5  -8  155.84    3.48
  15   5  -8  154.68    3.40
  16   4  -9    7.18    0.84
  16   4  -9    8.35    0.90
  17   3 -10   55.97    1.93
  17   3 -10   58.76    1.94
  18   2 -11   12.98    0.99
  18   2 -11   12.08    1.03
  19   1 -12    3.36    0.67
  19   1 -12    3.99    0.75
  20   0 -13   -0.31    0.52
  21  -1 -14   27.15    1.49
 -22   2  15    1.41    0.76
  22  -2 -15    2.03    0.76
  23  -3 -16   20.66    1.49
 -23   3  16   19.74    1.49
  24  -4 -17    5.56    1.06
 -24   4  17    5.20    1.06
  -2 -16  -4    9.54    1.38
  -3 -15  -3    8.17    1.26
  -4 -14  -2    3.96    0.85
  -5 -13  -1   96.93    2.94
  -6 -12   0   56.41    2.18
  -7 -11   1   17.68    1.30
  -8 -10   2    5.97    0.87
  -9  -9   3    0.12    0.47
 -10  -8   4   72.08    2.21
 -10  -8   4   73.21    1.83
 -11  -7   5    8.56    0.71
  11   7  -5    8.87    0.85
  12   6  -6    0.55    0.50
  13   5  -7    6.75    0.72
  13   5  -7    5.87    0.73
  14   4  -8  555.66    9.13
  15   3  -9    8.41    0.83
  15   3  -9    7.07    0.79
  16   2 -10   10.01    0.91
  16   2 -10   10.95    0.94
  17   1 -11    0.78    0.53
  17   1 -11    1.92    0.59
  18   0 -12   43.69    1.75
  18   0 -12   42.34    1.65
  19  -1 -13    6.62    0.85
  19  -1 -13    6.09    0.86
  20  -2 -14    4.54    0.84
 -20   2  14    3.84    0.80
 -21   3  15    0.96    0.69
  21  -3 -15    1.54    0.71
 -22   4  16    1.95    0.81
  22  -4 -16    1.86    0.80
 -23   5  17    1.67    0.85
  23  -5 -17    1.07    0.83
   0 -16  -5   -1.24    0.81
  -1 -15  -4   25.17    1.68
  -2 -14  -3   97.85    3.04
  -3 -13  -2    9.59    1.04
  -4 -12  -1   12.75    1.16
  -5 -11   0  308.88    5.96
  -6 -10   1  170.41    3.87
  -7  -9   2   -0.09    0.44
  -8  -8   3   11.62    0.64
  -8  -8   3   11.53    0.90
  -9  -7   4   26.25    0.97
   9   7  -4   26.71    1.21
 -10  -6   5   50.11    1.45
  10   6  -5   50.57    1.64
  11   5  -6  422.13    7.16
  11   5  -6  433.94    7.25
  12   4  -7    4.73    0.60
  12   4  -7    5.30    0.57
  13   3  -8    3.94    0.57
  13   3  -8    2.64    0.52
  14   2  -9   66.90    1.90
  14   2  -9   68.77    1.92
  15   1 -10    7.23    0.73
  15   1 -10    8.62    0.82
  16   0 -11    0.26    0.47
  16   0 -11   -0.11    0.43
  17  -1 -12   24.30    1.30
  17  -1 -12   24.10    1.30
  18  -2 -13  180.21    3.94
 -19   3  14    9.43    0.99
  19  -3 -14    9.89    0.99
 -20   4  15   12.37    1.20
  20  -4 -15   12.65    1.15
  21  -5 -16    3.96    0.99
 -21   5  16    6.15    0.93
  22  -6 -17    0.06    0.79
   2 -16  -6   13.82    1.36
   1 -15  -5   -0.84    0.76
   0 -14  -4   15.02    1.30
  -1 -13  -3   16.49    1.25
  -2 -12  -2  101.99    2.88
  -3 -11  -1   -0.86    0.56
  -4 -10   0    9.91    0.87
  -5  -9   1   59.28    1.96
  -6  -8   2    1.36    0.42
  -6  -8   2    2.38    0.32
  -7  -7   3   10.20    0.56
  -7  -7   3    9.84    0.78
  -8  -6   4   22.90    0.87
   8   6  -4   24.17    1.08
   9   5  -5  562.31    8.96
  10   4  -6  527.70    8.41
  10   4  -6  524.30    8.62
  11   3  -7   19.71    0.96
  11   3  -7   20.54    0.91
  12   2  -8   27.04    1.11
  12   2  -8   27.41    1.08
  13   1  -9   27.85    1.15
  13   1  -9   29.73    1.17
  14   0 -10    7.63    0.68
  14   0 -10    7.71    0.73
  15  -1 -11    5.29    0.68
  15  -1 -11    6.00    0.75
  16  -2 -12   57.38    1.89
  16  -2 -12   58.14    1.88
  17  -3 -13   16.58    1.14
  18  -4 -14   24.78    1.34
 -18   4  14   26.71    1.42
 -19   5  15   -0.20    0.50
  19  -5 -15   -0.31    0.60
  20  -6 -16   14.76    1.25
  21  -7 -17    5.10    0.96
   3 -15  -6    3.44    0.89
   2 -14  -5   20.93    1.50
   1 -13  -4    9.23    1.02
   0 -12  -3   33.17    1.57
  -1 -11  -2    6.86    0.89
  -2 -10  -1  322.87    5.94
  -3  -9   0    3.03    0.58
  -4  -8   1   18.48    1.01
  -5  -7   2   31.40    1.25
  -5  -7   2   31.65    0.87
  -6  -6   3  155.38    2.85
   7   5  -4    1.04    0.34
  -7  -5   4    2.00    0.34
   8   4  -5   40.05    1.25
   9   3  -6   29.36    0.99
   9   3  -6   29.69    1.06
  10   2  -7  154.87    3.01
  10   2  -7  157.87    3.06
  11   1  -8   -0.22    0.30
  11   1  -8    0.41    0.33
  12   0  -9   -0.13    0.29
  12   0  -9    0.20    0.32
  13  -1 -10   75.27    1.99
  13  -1 -10   74.91    1.94
  14  -2 -11   96.41    2.34
  14  -2 -11   90.38    2.38
  15  -3 -12  163.79    3.51
 -16   4  13    9.87    0.90
  16  -4 -13    9.35    0.90
  17  -5 -14    0.41    0.55
 -17   5  14   -0.10    0.48
  18  -6 -15   -0.03    0.60
 -18   6  15   -0.63    0.45
  19  -7 -16    3.21    0.81
  20  -8 -17   -0.19    0.73
   5 -15  -7   -0.26    0.73
   4 -14  -6    0.76    0.71
   3 -13  -5    0.11    0.55
   2 -12  -4    1.56    0.69
   1 -11  -3   61.55    2.04
   0 -10  -2   29.88    1.37
  -1  -9  -1   10.61    0.91
  -2  -8   0  101.72    2.43
  -3  -7   1   13.44    0.82
  -3  -7   1   14.58    0.50
  -4  -6   2   49.13    1.46
  -4  -6   2   49.92    1.11
   5   5  -3   44.50    1.32
  -5  -5   3   45.71    1.11
  -6  -4   4 1095.34   17.09
   6   4  -4 1136.85   16.50
   7   3  -5  240.14    4.09
   8   2  -6    8.02    0.60
   8   2  -6    7.51    0.56
   9   1  -7    3.36    0.41
   9   1  -7    3.08    0.43
  10   0  -8   23.77    0.92
  10   0  -8   23.26    0.94
  11  -1  -9  158.25    3.07
  11  -1  -9  156.99    3.16
  12  -2 -10   14.52    0.85
  12  -2 -10   14.86    0.82
  13  -3 -11   40.11    1.45
 -14   4  12    7.31    0.74
  14  -4 -12    7.81    0.78
 -15   5  13   23.40    1.19
  15  -5 -13   23.12    1.28
 -16   6  14    2.61    0.58
  16  -6 -14    3.39    0.71
  17  -7 -15    2.53    0.74
  18  -8 -16   61.12    2.35
  19  -9 -17   19.82    1.53
   7 -15  -8   10.69    1.28
   6 -14  -7   23.63    1.51
   5 -13  -6    5.59    0.90
   4 -12  -5    0.28    0.57
   3 -11  -4  211.48    4.40
   2 -10  -3   40.30    1.56
   1  -9  -2   66.51    1.98
   0  -8  -1    9.17    0.80
  -1  -7   0   85.89    1.54
  -1  -7   0   88.12    2.09
  -2  -6   1   68.98    1.34
  -2  -6   1   71.49    1.76
  -3  -5   2  132.51    2.59
  -3  -5   2  131.52    2.30
  -4  -4   3    2.87    0.26
   4   4  -3    2.71    0.35
  -5  -3   4  836.90   12.82
   5   3  -4  830.41   12.33
   6   2  -5 1071.48   15.64
   7   1  -6   25.29    0.83
   7   1  -6   24.50    0.81
   8   0  -7    2.39    0.36
   9  -1  -8 1056.04   15.55
   9  -1  -8 1053.44   16.35
  10  -2  -9  400.27    6.50
  10  -2  -9  404.90    6.76
  11  -3 -10   14.62    0.84
 -12   4  11   15.35    0.88
  12  -4 -11   14.11    0.94
  13  -5 -12    4.10    0.58
 -13   5  12    3.78    0.57
 -14   6  13   20.64    1.05
  14  -6 -13   20.73    1.17
  15  -7 -14   23.44    1.31
  16  -8 -15    4.49    0.85
  17  -9 -16    0.34    0.66
  18 -10 -17   28.25    1.72
   9 -15  -9    1.48    0.88
   8 -14  -8    0.27    0.70
   7 -13  -7   15.51    1.30
   6 -12  -6    2.66    0.71
   5 -11  -5   21.67    1.31
   4 -10  -4   15.57    1.07
   3  -9  -3  177.18    3.65
   2  -8  -2   10.24    0.80
   1  -7  -1   35.95    1.22
   0  -6   0  372.43    6.04
   0  -6   0  372.96    5.83
  -1  -5   1  854.47   12.64
  -1  -5   1  839.47   12.91
  -2  -4   2 2911.53   41.34
  -2  -4   2 2891.26   44.11
   3   3  -3    9.52    0.49
  -3  -3   3    9.84    0.39
  -4  -2   4  626.18    9.63
   4   2  -4  618.83    9.23
   5   1  -5  286.58    4.51
   6   0  -6    2.18    0.27
   7  -1  -7   -0.16    0.20
   8  -2  -8    8.37    0.60
   8  -2  -8    8.50    0.40
  -9   3   9  696.79   11.05
   9  -3  -9  691.65   10.54
   9  -3  -9  691.17   11.06
 -10   4  10  307.57    5.40
  10  -4 -10  316.85    5.34
  11  -5 -11   62.97    1.82
 -11   5  11   63.93    1.70
  12  -6 -12   23.60    1.19
 -12   6  12   27.61    1.10
  13  -7 -13  190.99    4.02
  14  -8 -14    8.63    0.96
  15  -9 -15   47.73    2.02
  16 -10 -16    2.09    0.85
  10 -14  -9    6.62    1.01
   9 -13  -8    3.36    0.84
   8 -12  -7   16.22    1.21
   7 -11  -6    3.34    0.73
   6 -10  -5   14.86    1.09
   5  -9  -4   68.06    1.96
   4  -8  -3    1.97    0.53
   3  -7  -2    9.30    0.73
   3  -7  -2    8.84    0.35
   2  -6  -1   72.68    1.71
   2  -6  -1   71.75    1.33
   1  -5   0   43.32    1.19
   0  -4   1    0.87    0.22
   0  -4   1    0.78    0.14
  -1  -3   2   12.90    0.42
  -1  -3   2   13.25    0.55
   2   2  -3 9999.93  142.79
  -3  -1   4 2598.71   38.84
   3   1  -4 2480.25   36.75
  -4   0   5    0.20    0.15
   4   0  -5   -0.12    0.13
   5  -1  -6  111.25    2.02
  -5   1   6  115.26    2.11
   5  -1  -6  110.80    1.98
   6  -2  -7  663.72    9.85
  -6   2   7  659.44   10.33
   6  -2  -7  663.51   10.58
   7  -3  -8   33.45    0.87
  -7   3   8   33.34    1.00
   7  -3  -8   31.26    1.02
   8  -4  -9    7.57    0.49
  -8   4   9    8.34    0.55
   8  -4  -9    7.98    0.63
  -9   5  10   46.80    1.30
   9  -5 -10   49.25    1.46
   9  -5 -10   49.66    1.24
  10  -6 -11   14.07    0.92
 -10   6  11   14.22    0.79
  11  -7 -12    2.45    0.60
  12  -8 -13    6.63    0.85
  13  -9 -14   20.10    1.31
  14 -10 -15   -0.51    0.66
  15 -11 -16   15.72    1.36
  12 -14 -10   16.29    1.52
  11 -13  -9   16.16    1.34
  10 -12  -8    3.74    0.81
   9 -11  -7    6.68    0.92
   8 -10  -6   47.76    1.80
   7  -9  -5   19.97    1.12
   6  -8  -4   31.77    1.29
   5  -7  -3  229.50    3.77
   5  -7  -3  228.70    4.19
   4  -6  -2   53.63    1.11
   4  -6  -2   51.04    1.42
   3  -5  -1  215.09    3.70
   3  -5  -1  217.59    3.54
   2  -4   0   58.78    1.14
   2  -4   0   57.80    1.31
   1  -3   1  601.18    8.89
   1  -3   1  601.30    9.26
   0  -2   2  719.26   10.48
   0  -2   2  712.58   10.99
   1   1  -3  920.65   13.24
  -1  -1   3  912.23   13.95
   2   0  -4   64.13    1.23
   2   0  -4   65.29    1.17
  -2   0   4   65.52    1.24
  -3   1   5 1503.82   22.95
   3  -1  -5 1504.17   21.40
   3  -1  -5 1485.89   23.61
  -4   2   6 1243.87   19.32
   4  -2  -6 1307.63   18.40
   4  -2  -6 1276.82   20.15
  -5   3   7    7.14    0.44
   5  -3  -7    5.35    0.48
   5  -3  -7    8.80    0.49
  -6   4   8  344.73    5.62
   6  -4  -8  343.77    5.54
   6  -4  -8  342.85    5.80
  -7   5   9  175.85    3.22
   7  -5  -9  179.23    3.35
   7  -5  -9  181.82    3.35
  -8   6  10   49.80    1.29
   8  -6 -10   53.00    1.45
   8  -6 -10   54.10    1.60
   9  -7 -11    5.04    0.66
  10  -8 -12  127.44    3.00
  11  -9 -13   17.96    1.19
  12 -10 -14    6.64    0.94
  13 -11 -15    9.63    1.13
  14 -12 -16    0.40    0.82
  13 -13 -10    7.47    1.10
  12 -12  -9    9.34    1.06
  11 -11  -8    2.94    0.75
  10 -10  -7    4.35    0.76
   9  -9  -6   21.44    1.23
   8  -8  -5   43.51    1.54
   7  -7  -4   23.55    1.04
   7  -7  -4   23.76    0.79
   6  -6  -3  160.44    2.85
   6  -6  -3  163.44    3.12
   5  -5  -2  170.80    2.98
   5  -5  -2  176.55    3.16
   4  -4  -1  282.00    4.55
   4  -4  -1  284.77    4.61
   3  -3   0 1134.80   16.45
   3  -3   0 1143.21   17.31
   2  -2   1 3266.56   47.10
   1  -1   2  460.60    7.19
   1  -1   2  466.50    6.86
  -1   1  -2  460.09    7.44
   1  -1  -4  215.69    3.65
   1  -1  -4  213.71    3.28
  -1   1   4  220.54    3.51
  -2   2   5  468.63    7.27
   2  -2  -5  463.40    7.59
   2  -2  -5  466.96    6.92
   3  -3  -6  148.45    2.74
  -3   3   6  149.79    2.56
   3  -3  -6  149.01    2.58
  -4   4   7  675.18   10.41
   4  -4  -7  671.99   10.95
   4  -4  -7  674.34   10.09
  -5   5   8  216.64    3.67
   5  -5  -8  215.49    3.98
   5  -5  -8  216.08    3.80
   6  -6  -9    0.80    0.35
   6  -6  -9    0.11    0.34
   7  -7 -10  207.28    4.03
   7  -7 -10  205.88    3.99
   8  -8 -11    8.74    0.83
   9  -9 -12   22.12    1.28
  10 -10 -13   35.35    1.63
  11 -11 -14    1.63    0.81
  12 -12 -15    1.06    0.79
  15 -13 -11   32.16    1.86
  14 -12 -10   34.29    1.80
  13 -11  -9   19.28    1.31
  12 -10  -8   66.70    2.24
  11  -9  -7  103.25    2.71
  10  -8  -6    5.62    0.72
   9  -7  -5    9.25    0.61
   9  -7  -5    9.19    0.81
   8  -6  -4   25.46    0.86
   8  -6  -4   25.64    1.03
   7  -5  -3   86.89    1.81
   7  -5  -3   87.43    1.93
   6  -4  -2   64.39    1.42
   6  -4  -2   65.26    1.47
   5  -3  -1   57.50    1.25
   5  -3  -1   59.45    1.28
   4  -2   0   90.95    1.71
   4  -2   0   86.58    1.54
   3  -1   1  368.81    5.87
  -3   1  -1  372.24    6.00
   3  -1   1  369.15    5.45
  -2   0  -2  758.18   12.11
   2   0   2  759.57   11.66
  -1  -1  -3  804.67   12.93
   1   1   3  821.40   12.44
   0  -2  -4 1511.94   21.75
   0   2   4 1538.37   23.09
   0  -2  -4 1519.64   24.12
   1  -3  -5 1003.32   15.99
   1  -3  -5 1001.35   14.48
  -1   3   5 1003.18   15.26
  -2   4   6 1110.58   16.63
   2  -4  -6 1086.55   17.48
   2  -4  -6 1084.81   15.90
  -3   5   7  284.40    4.57
   3  -5  -7  286.06    4.70
   3  -5  -7  280.14    5.08
   4  -6  -8    3.84    0.49
  -4   6   8    3.26    0.30
   4  -6  -8    4.44    0.53
   5  -7  -9    8.26    0.68
   5  -7  -9   10.31    0.81
   6  -8 -10    0.08    0.48
   6  -8 -10   -0.58    0.43
   7  -9 -11  286.85    5.54
   7  -9 -11  311.89    5.88
   8 -10 -12    0.99    0.61
   9 -11 -13   44.98    1.86
  10 -12 -14   15.87    1.33
  11 -13 -15   14.42    1.36
  16 -12 -11   22.60    1.62
  15 -11 -10   23.73    1.50
  14 -10  -9   10.92    1.08
  13  -9  -8   27.34    1.40
  12  -8  -7  135.38    3.14
  11  -7  -6   45.84    1.36
  11  -7  -6   44.71    1.52
  10  -6  -5   55.05    1.44
  10  -6  -5   51.30    1.53
   9  -5  -4   47.70    1.28
   9  -5  -4   47.86    1.36
   8  -4  -3    0.36    0.24
   8  -4  -3    0.13    0.24
   7  -3  -2  507.56    7.67
   7  -3  -2  509.04    8.11
   6  -2  -1  287.82    4.43
   6  -2  -1  285.27    4.77
   5  -1   0  581.88    8.39
   5  -1   0  571.86    9.03
  -5   1   0  573.57    9.23
  -4   0  -1    0.04    0.16
   4   0   1   -0.36    0.23
  -3  -1  -2 2067.33   32.93
   3   1   2 2073.12   31.17
  -2  -2  -3  220.78    3.86
  -2  -2  -3  224.96    3.40
   2   2   3  223.29    3.64
  -1  -3  -4   54.65    1.31
   1   3   4   55.04    1.07
  -1  -3  -4   54.57    1.10
   0  -4  -5    5.38    0.45
   0   4   5    4.63    0.27
   0  -4  -5    5.49    0.49
  -1   5   6 1034.17   15.86
   1  -5  -6 1034.67   15.25
   1  -5  -6 1055.89   16.81
  -2   6   7    0.80    0.16
   2  -6  -7    1.62    0.43
   2  -6  -7    0.37    0.33
   3  -7  -8  186.15    3.82
   3  -7  -8  189.71    3.58
   4  -8  -9  288.28    5.20
   4  -8  -9  289.30    5.53
   5  -9 -10   78.41    2.42
   5  -9 -10   80.10    2.28
   6 -10 -11   54.27    1.92
   6 -10 -11   57.65    2.08
   7 -11 -12   57.58    2.08
   8 -12 -13    6.77    0.94
   9 -13 -14   14.87    1.36
  17 -11 -11   23.27    1.59
  16 -10 -10    6.90    0.95
  15  -9  -9  104.18    2.86
  14  -8  -8   60.90    1.99
  13  -7  -7    1.10    0.53
  13  -7  -7    2.67    0.54
  12  -6  -6    1.53    0.47
  12  -6  -6    2.01    0.51
  11  -5  -5  319.67    5.54
  11  -5  -5  310.37    5.34
  10  -4  -4    5.26    0.48
  10  -4  -4    5.85    0.54
   9  -3  -3   41.58    1.14
   9  -3  -3   39.43    1.19
   8  -2  -2  117.96    2.16
   8  -2  -2  117.77    2.39
   7  -1  -1  879.69   12.90
   7  -1  -1  892.09   13.84
  -7   1   1  908.14   14.20
  -6   0   0  160.86    2.78
   6   0   0  156.05    2.88
  -5  -1  -1 1691.91   26.75
   5   1   1 1726.52   24.39
   5   1   1 1651.53   25.51
  -4  -2  -2  232.43    4.11
  -4  -2  -2  235.67    3.66
   4   2   2  243.34    3.95
   3   3   3  232.05    3.80
  -3  -3  -3  231.39    3.63
  -2  -4  -4  378.28    5.79
   2   4   4  376.26    5.94
  -1  -5  -5  162.50    2.88
   0  -6  -6   62.30    1.53
   1  -7  -7   79.32    1.90
   2  -8  -8   46.05    1.72
   2  -8  -8   47.16    1.51
   3  -9  -9    8.46    0.81
   3  -9  -9    8.45    0.94
   4 -10 -10   43.07    1.88
   4 -10 -10   39.06    1.57
   5 -11 -11    5.70    0.83
   5 -11 -11    6.09    0.98
   6 -12 -12   24.22    1.47
   7 -13 -13   12.81    1.28
   8 -14 -14   23.37    1.68
  19 -11 -12    6.13    1.14
  18 -10 -11   16.55    1.34
  17  -9 -10    2.25    0.73
  16  -8  -9   10.03    0.98
  15  -7  -8  124.12    3.02
  15  -7  -8  122.54    2.93
  14  -6  -7  395.55    6.74
  14  -6  -7  390.71    6.90
  13  -5  -6  289.58    5.14
  13  -5  -6  260.29    4.88
  12  -4  -5   12.20    0.75
  12  -4  -5   12.80    0.79
  11  -3  -4  335.57    5.43
  11  -3  -4  333.90    5.80
  11  -3  -4  335.62    5.43
  10  -2  -3    3.20    0.38
  10  -2  -3    4.06    0.45
   9  -1  -2  244.23    4.32
   9  -1  -2  242.29    3.91
  -9   1   2  240.94    4.02
  -8   0   1   -0.02    0.15
   8   0  -1   -0.08    0.21
   8   0  -1   -0.35    0.16
   7   1   0  142.16    2.41
   7   1   0  144.65    2.75
  -7  -1   0  146.20    2.67
   6   2   1  246.01    4.20
  -6  -2  -1  251.89    4.35
   6   2   1  248.06    3.88
  -5  -3  -2  138.36    2.70
   5   3   2  135.62    2.48
  -5  -3  -2  142.38    2.42
   4   4   3   20.48    0.63
  -4  -4  -3   21.56    0.71
  -3  -5  -4    0.85    0.26
   3   5   4    0.96    0.18
  -2  -6  -5  522.81    8.06
   2   6   5  520.20    8.04
  -1  -7  -6  358.16    5.90
   0  -8  -7    0.49    0.41
   1  -9  -8   21.97    1.15
   2 -10  -9   20.96    1.57
   2 -10  -9   20.19    1.19
   3 -11 -10    3.33    0.83
   3 -11 -10    0.43    0.63
   4 -12 -11    4.44    0.81
   4 -12 -11    4.17    0.98
   5 -13 -12    4.42    0.84
   6 -14 -13   14.96    1.37
  20 -10 -12    2.06    0.84
  19  -9 -11    4.28    0.88
  18  -8 -10   17.11    1.21
  17  -7  -9   23.46    1.28
  17  -7  -9   26.49    1.35
  16  -6  -8    3.50    0.70
  16  -6  -8    5.79    0.77
  15  -5  -7   70.17    1.99
  15  -5  -7   69.96    2.02
  14  -4  -6   60.67    1.81
  14  -4  -6   61.25    1.72
  13  -3  -5   28.57    1.15
  13  -3  -5   29.80    1.09
  12  -2  -4   10.26    0.74
  12  -2  -4    9.71    0.65
  11  -1  -3  809.97   12.90
 -11   1   3  825.89   12.92
  11  -1  -3  796.21   12.01
 -10   0   2   39.85    0.98
  10   0  -2   39.78    1.06
  10   0  -2   40.92    1.28
   9   1  -1   17.21    0.83
  -9  -1   1   17.48    0.73
   9   1  -1   17.84    0.69
   8   2   0  637.24    9.43
   8   2   0  633.80   10.09
  -8  -2   0  634.99   10.39
   7   3   1   79.72    1.74
  -7  -3  -1   80.64    1.86
   7   3   1   81.45    1.64
  -6  -4  -2   17.44    0.70
   6   4   2   17.82    0.66
  -5  -5  -3   22.74    0.84
   5   5   3   24.20    0.74
  -4  -6  -4  333.16    5.47
   4   6   4  342.46    5.38
  -3  -7  -5  488.54    7.69
  -2  -8  -6  103.28    2.34
  -1  -9  -7  137.85    3.02
   0 -10  -8  192.08    3.95
   1 -11  -9   12.39    1.09
   1 -11  -9   12.64    1.29
   2 -12 -10   24.47    1.41
   2 -12 -10   22.29    1.65
   3 -13 -11    0.51    0.82
   3 -13 -11   -0.01    0.61
   4 -14 -12    7.24    1.31
   4 -14 -12    6.09    1.07
  21  -9 -12    7.03    1.13
  20  -8 -11    1.90    0.80
  19  -7 -10    7.26    0.94
  18  -6  -9   29.10    1.44
  18  -6  -9   32.34    1.45
  17  -5  -8   32.32    1.40
  17  -5  -8   31.11    1.40
  16  -4  -7    2.21    0.53
  16  -4  -7    1.20    0.50
  15  -3  -6   11.80    0.83
  15  -3  -6   11.20    0.84
  14  -2  -5   73.88    1.83
  14  -2  -5   75.25    2.01
  13  -1  -4    2.20    0.38
  13  -1  -4    1.50    0.47
  12   0  -3    1.53    0.39
  12   0  -3   -0.01    0.23
 -12   0   3   -0.11    0.16
 -11  -1   2   17.07    0.74
  11   1  -2   18.95    0.77
  11   1  -2   18.83    0.88
  10   2  -1  523.53    7.97
  10   2  -1  521.22    8.55
 -10  -2   1  520.29    8.67
   9   3   0    9.60    0.63
   9   3   0   10.55    0.59
  -9  -3   0    9.90    0.74
   8   4   1  438.56    7.20
   8   4   1  442.21    6.89
  -7  -5  -2   37.06    1.14
   7   5   2   36.27    1.05
  -6  -6  -3  306.58    5.14
   6   6   3  306.37    5.05
   5   7   4  174.22    2.98
  -5  -7  -4  172.43    3.31
  -4  -8  -5    7.19    0.67
  -3  -9  -6    8.47    0.77
  -2 -10  -7    5.13    0.67
  -1 -11  -8   59.82    2.29
  -1 -11  -8   57.07    1.90
   0 -12  -9    1.87    0.70
   0 -12  -9    1.16    0.90
   1 -13 -10    0.91    0.66
   1 -13 -10    1.32    0.90
   2 -14 -11   12.21    1.56
   2 -14 -11   15.54    1.27
   3 -15 -12    0.09    1.00
   3 -15 -12    0.42    0.82
  22  -8 -12   17.84    1.53
  21  -7 -11    4.37    0.89
  20  -6 -10    2.19    0.71
  20  -6 -10    2.91    0.76
  19  -5  -9   33.08    1.55
  19  -5  -9   35.85    1.57
  18  -4  -8    1.53    0.58
  18  -4  -8    0.94    0.59
  17  -3  -7   53.09    1.69
  17  -3  -7   51.49    1.79
  16  -2  -6    6.34    0.66
  16  -2  -6    5.04    0.75
  15  -1  -5   16.12    0.84
  15  -1  -5   16.24    0.95
  14   0  -4    1.88    0.54
  14   0  -4    3.80    0.45
 -13  -1   3   78.96    1.70
  13   1  -3   79.26    2.07
  13   1  -3   80.11    1.85
 -12  -2   2    1.97    0.36
  12   2  -2    1.36    0.33
  12   2  -2    1.39    0.39
 -11  -3   1    0.30    0.37
  11   3  -1    0.35    0.33
  10   4   0  326.66    5.36
 -10  -4   0  325.28    5.86
  10   4   0  323.24    5.62
  -9  -5  -1   14.30    0.75
   9   5   1   14.37    0.73
   8   6   2   18.70    0.77
  -8  -6  -2   18.33    0.88
  -7  -7  -3    7.69    0.69
   7   7   3    7.02    0.53
  -6  -8  -4    8.33    0.73
  -5  -9  -5   66.31    1.92
  -4 -10  -6  179.28    3.73
  -3 -11  -7   39.61    1.60
  -2 -12  -8   15.52    1.52
  -2 -12  -8   16.27    1.10
  -1 -13  -9   11.19    1.38
  -1 -13  -9    7.19    0.95
   0 -14 -10   -0.39    0.67
   0 -14 -10   -0.05    1.00
   1 -15 -11    7.72    1.15
   1 -15 -11    6.94    1.42
  23  -7 -12    3.85    0.87
  22  -6 -11    6.80    1.02
  22  -6 -11    6.66    0.95
  21  -5 -10   16.92    1.24
  21  -5 -10   16.93    1.30
  20  -4  -9   -0.61    0.53
  20  -4  -9   -0.49    0.48
  19  -3  -8   74.36    2.31
  19  -3  -8   76.61    2.22
  18  -2  -7    2.58    0.61
  18  -2  -7    2.87    0.70
  17  -1  -6   90.64    2.46
  17  -1  -6   80.90    2.17
  16   0  -5   -0.24    0.45
  16   0  -5    0.41    0.39
  15   1  -4   12.70    0.81
  15   1  -4   14.06    0.91
  14   2  -3   30.02    1.13
 -14  -2   3   30.70    1.07
  14   2  -3   27.13    1.20
  13   3  -2   80.92    1.93
 -13  -3   2   81.79    2.01
  13   3  -2   81.11    2.11
  12   4  -1   57.38    1.66
 -12  -4   1   58.70    1.73
  12   4  -1   57.61    1.56
  11   5   0    0.01    0.30
  11   5   0   -0.16    0.29
  10   6   1  142.64    2.90
 -10  -6  -1  142.61    3.00
  -9  -7  -2    5.46    0.63
   9   7   2    5.10    0.48
  -8  -8  -3    4.94    0.60
  -7  -9  -4   57.50    1.85
  -6 -10  -5  169.91    3.67
  -5 -11  -6   16.10    1.15
  -4 -12  -7   69.29    2.64
  -4 -12  -7   68.60    2.19
  -3 -13  -8    1.61    0.67
  -3 -13  -8    1.53    0.97
  -2 -14  -9    1.55    1.14
  -2 -14  -9    1.76    0.76
  -1 -15 -10   31.73    1.79
  -1 -15 -10   35.56    2.36
  24  -6 -12    0.84    0.76
  24  -6 -12    1.08    0.73
  23  -5 -11   11.61    1.25
  23  -5 -11    9.61    1.15
  22  -4 -10    2.83    0.80
  21  -3  -9    3.11    0.71
  21  -3  -9    2.77    0.69
  20  -2  -8    0.60    0.63
  20  -2  -8    0.66    0.57
  19  -1  -7    2.37    0.59
  19  -1  -7    1.56    0.62
  18   0  -6    6.08    0.68
  18   0  -6    6.57    0.80
  17   1  -5  123.87    3.08
  17   1  -5  134.00    2.90
  16   2  -4    1.30    0.66
  16   2  -4    2.09    0.53
  15   3  -3   16.29    0.95
  15   3  -3   16.43    1.08
 -14  -4   2  162.69    3.40
  14   4  -2  152.13    3.40
  14   4  -2  158.28    3.21
 -13  -5   1  257.72    5.07
  13   5  -1  261.28    4.71
  13   5  -1  265.12    4.90
  12   6   0    8.91    0.72
 -12  -6   0    9.28    0.94
 -11  -7  -1    2.82    0.54
  11   7   1    2.72    0.50
 -10  -8  -2   77.12    2.16
  -9  -9  -3    0.87    0.56
  -8 -10  -4   36.63    1.57
  -7 -11  -5    3.31    0.71
  -6 -12  -6    5.43    0.83
  -6 -12  -6    4.63    1.12
  -5 -13  -7   12.17    1.49
  -4 -14  -8   18.38    1.81
  -3 -15  -9    4.67    1.45
  25  -5 -12    0.35    0.75
  25  -5 -12    0.33    0.73
  24  -4 -11   29.29    1.71
  24  -4 -11   30.97    1.72
  23  -3 -10   15.85    1.33
  23  -3 -10   15.13    1.23
  22  -2  -9   67.10    2.22
  22  -2  -9   65.93    2.40
  21  -1  -8    0.31    0.64
  21  -1  -8   -0.01    0.50
  20   0  -7   -0.20    0.54
  20   0  -7    0.87    0.58
  19   1  -6   47.27    1.81
  19   1  -6   43.30    1.58
  18   2  -5    8.64    0.81
  18   2  -5    7.80    0.86
  17   3  -4  118.89    2.77
  17   3  -4  118.12    3.00
  16   4  -3    4.74    0.67
  16   4  -3    3.93    0.79
  15   5  -2    5.97    0.76
 -15  -5   2    7.37    0.84
  15   5  -2    5.58    0.70
 -14  -6   1  119.24    3.04
  14   6  -1  127.63    2.85
  14   6  -1  131.17    2.92
 -13  -7   0  182.08    3.82
  13   7   0  184.96    3.70
 -13  -7   0  182.94    4.08
 -12  -8  -1   27.86    1.31
  -8 -12  -5    1.78    0.92
  -7 -13  -6    8.76    1.33
  -6 -14  -7   24.61    1.96
  -5 -15  -8   -0.68    0.99
  25  -3 -11    2.22    0.82
  25  -3 -11    1.40    0.89
  24  -2 -10    0.27    0.62
  24  -2 -10    0.13    0.71
  23  -1  -9   46.14    2.07
  23  -1  -9   47.56    1.93
  22   0  -8   63.85    2.11
  22   0  -8   52.74    2.12
  21   1  -7   23.04    1.30
  21   1  -7   20.60    1.37
  20   2  -6   13.35    1.06
  20   2  -6   14.97    1.25
  19   3  -5   47.08    1.74
  19   3  -5   46.18    1.87
  18   4  -4    5.20    0.83
  18   4  -4    6.18    0.75
  17   5  -3   85.86    2.42
 -16  -6   2    6.72    0.94
  16   6  -2    8.49    0.94
  15   7  -1   41.17    1.51
 -15  -7   1   38.60    1.71
 -14  -8   0    9.17    1.04
 -13  -9  -1   44.88    1.92
 -12 -10  -2    2.73    0.87
 -11 -11  -3   -0.54    0.74
 -10 -12  -4    8.08    1.27
  -9 -13  -5    9.00    1.35
  -8 -14  -6    0.92    1.05
  25  -1 -10    8.15    1.19
  24   0  -9   -0.08    0.74
  23   1  -8   16.85    1.34
  22   2  -7   22.43    1.53
  21   3  -6    1.19    0.74
  20   4  -5   -0.31    0.57
  19   5  -4    4.66    0.78
  18   6  -3   56.98    1.99
 -17  -7   2    2.66    0.72
  17   7  -2    1.48    0.63
 -16  -8   1    0.18    0.62
 -15  -9   0    0.70    0.70
 -14 -10  -1   -1.75    0.63
 -13 -11  -2    9.20    1.18
 -12 -12  -3   15.48    1.48
 -11 -13  -4   23.14    1.77
 -10 -14  -5    2.95    1.13
  26   0 -10   14.19    1.46
  25   1  -9   15.44    1.44
  24   2  -8    0.58    0.83
  23   3  -7    0.90    0.75
  22   4  -6   45.79    2.03
  21   5  -5    9.12    1.01
  20   6  -4   -0.23    0.55
  19   7  -3    0.08    0.57
 -17  -9   1   10.66    1.12
 -16 -10   0    2.03    0.78
 -15 -11  -1   -0.33    0.74
 -14 -12  -2    4.40    1.07
 -13 -13  -3   33.06    2.10
 -12 -14  -4    7.38    1.32
  26   2  -9    1.63    0.81
  25   3  -8    1.18    0.82
  24   4  -7    4.06    1.09
  23   5  -6    1.47    0.84
  22   6  -5   22.19    1.57
  21   7  -4   28.09    1.57
 -18 -10   1   16.96    1.46
 -17 -11   0   21.26    1.61
 -16 -12  -1    1.49    0.93
 -15 -13  -2    0.54    0.97
  25   5  -7    4.54    1.05
  24   6  -6    4.79    1.02
  23   7  -5   -0.02    0.73
  20  10  -9   18.24    1.60
  21   9 -10    1.08    0.93
 -22  -8  11    0.66    0.82
  22   8 -11    0.18    0.89
  23   7 -12    4.92    1.11
 -23  -7  12    6.30    1.11
 -24  -6  13    5.51    1.09
  24   6 -13    5.72    1.07
 -14 -14   4   10.43    1.37
 -15 -13   5    8.54    1.43
 -16 -12   6   11.11    1.94
  19   9  -9    8.87    1.13
  20   8 -10   24.92    1.70
 -20  -8  10   26.10    1.55
 -21  -7  11    6.66    1.00
  21   7 -11    5.91    1.04
 -22  -6  12    0.12    0.71
  22   6 -12    0.03    0.76
  23   5 -13    5.03    1.04
 -23  -5  13    5.57    0.96
  24   4 -14    5.24    1.04
 -24  -4  14    3.79    0.90
 -25  -3  15   -0.72    0.70
  25   3 -15   -0.20    0.90
 -11 -15   2   42.05    2.25
 -12 -14   3    9.14    1.19
 -13 -13   4    7.90    1.21
 -14 -12   5   16.52    1.59
 -15 -11   6    0.70    0.99
  17   9  -8    4.51    0.90
 -18  -8   9    0.95    0.59
  18   8  -9    0.63    0.68
  19   7 -10    3.51    0.84
 -19  -7  10    3.59    0.78
  20   6 -11   56.71    2.25
 -20  -6  11   56.23    2.18
  21   5 -12    9.70    1.07
 -21  -5  12   10.94    1.16
  22   4 -13   16.53    1.36
 -22  -4  13   16.44    1.36
 -23  -3  14   18.61    1.40
  23   3 -14   17.03    1.39
 -24  -2  15   20.04    1.51
  24   2 -15   20.32    1.66
  25   1 -16    1.29    0.88
 -25  -1  16    1.37    0.95
  -9 -15   1   -0.82    0.76
 -10 -14   2    0.32    0.76
 -11 -13   3   47.09    2.11
 -12 -12   4   79.52    2.78
 -13 -11   5    3.52    0.88
 -14 -10   6    5.00    1.08
  15   9  -7   14.13    1.23
 -16  -8   8    8.67    0.87
  16   8  -8    7.39    1.00
  17   7  -9   25.26    1.48
 -17  -7   9   22.35    1.26
  18   6 -10    1.27    0.71
 -18  -6  10    1.07    0.63
 -19  -5  11    0.84    0.56
  19   5 -11   -0.02    0.52
 -20  -4  12   38.07    1.79
  20   4 -12   37.38    1.76
 -21  -3  13    5.61    0.95
  21   3 -13    5.96    0.95
  22   2 -14    3.00    0.80
 -22  -2  14    1.59    0.68
 -23  -1  15   23.28    1.63
  23   1 -15   19.46    1.42
  24   0 -16   52.60    2.29
 -24   0  16   52.16    2.32
 -25   1  17   13.20    1.45
  25  -1 -17   14.13    1.39
  -6 -16  -1    2.24    1.00
  -7 -15   0    5.10    1.05
  -8 -14   1   28.24    1.86
  -9 -13   2    0.69    0.73
 -10 -12   3    0.18    0.67
 -11 -11   4   71.52    2.49
 -12 -10   5   -0.29    0.57
 -14  -8   7    7.99    0.77
  14   8  -7    8.47    0.97
  15   7  -8  108.27    2.91
 -15  -7   8  105.01    2.70
  16   6  -9    0.41    0.57
 -16  -6   9    0.29    0.51
  17   5 -10   27.26    1.43
 -17  -5  10   25.15    1.31
  18   4 -11    0.60    0.58
 -18  -4  11    0.86    0.51
 -19  -3  12   14.23    1.15
  19   3 -12   14.16    1.17
 -20  -2  13   90.94    2.84
  20   2 -13   89.97    2.71
  21   1 -14   29.28    1.62
 -21  -1  14   27.11    1.65
  22   0 -15   -0.34    0.68
 -22   0  15   -0.34    0.61
 -23   1  16   11.51    1.28
  23  -1 -16   12.31    1.27
 -24   2  17   49.66    2.26
  24  -2 -17   48.51    2.25
  -4 -16  -2    3.09    1.13
  -5 -15  -1    0.06    0.81
  -6 -14   0    7.34    1.10
  -7 -13   1    6.95    1.11
  -8 -12   2   53.47    2.18
  -9 -11   3   14.54    1.27
 -10 -10   4   23.09    1.42
 -11  -9   5  113.82    3.09
 -12  -8   6    8.18    0.75
  12   8  -6    9.52    0.99
 -13  -7   7    1.33    0.50
  13   7  -7    1.94    0.64
  14   6  -8   20.82    1.34
 -14  -6   8   22.16    1.19
 -15  -5   9  152.34    3.47
  15   5  -9  151.05    3.47
  16   4 -10    5.17    0.82
 -16  -4  10    5.33    0.75
  17   3 -11  103.60    2.78
 -18  -2  12    0.64    0.58
  18   2 -12    1.54    0.60
  19   1 -13    6.76    0.86
 -19  -1  13    5.08    0.89
  20   0 -14    5.14    0.84
 -20   0  14    5.16    0.90
  21  -1 -15   57.86    2.19
 -21   1  15   58.89    2.32
 -22   2  16    1.60    0.73
  22  -2 -16    2.13    0.81
  23  -3 -17    3.48    0.91
 -23   3  17    3.69    0.96
 -24   4  18   15.04    1.40
  24  -4 -18   16.43    1.45
  -2 -16  -3   38.51    2.12
  -3 -15  -2    2.14    0.91
  -4 -14  -1   27.07    1.68
  -5 -13   0   -0.28    0.60
  -6 -12   1   84.21    2.60
  -7 -11   2   64.45    2.25
  -8 -10   3  222.70    4.79
  -9  -9   4   33.41    1.51
 -10  -8   5    4.68    0.54
  11   7  -6   42.91    1.61
 -11  -7   6   41.45    1.39
  12   6  -7  173.75    3.77
 -12  -6   7  174.29    3.56
 -13  -5   8   15.30    0.95
  13   5  -8   17.07    1.12
 -14  -4   9    6.65    0.71
  14   4  -9    5.33    0.75
  15   3 -10  245.06    4.74
  16   2 -11   47.74    1.77
  17   1 -12   24.09    1.29
 -18   0  13   -0.49    0.46
  18   0 -13   -0.62    0.44
  19  -1 -14   10.73    1.03
 -19   1  14    7.37    0.94
 -20   2  15   52.00    2.05
  20  -2 -15   47.89    1.95
 -21   3  16   43.64    1.89
  21  -3 -16   45.95    1.95
  22  -4 -17    8.88    1.21
 -22   4  17    8.72    1.08
  23  -5 -18    6.71    1.17
 -23   5  18    6.48    1.06
   0 -16  -4    6.29    1.15
  -1 -15  -3   14.40    1.39
  -2 -14  -2    0.97    0.71
  -3 -13  -1   37.41    1.77
  -4 -12   0    6.25    0.97
  -5 -11   1   28.43    1.52
  -6 -10   2    9.96    0.97
  -7  -9   3    0.48    0.50
  -8  -8   4   86.75    1.99
  -8  -8   4   88.01    2.48
  -9  -7   5    8.41    0.62
   9   7  -5    9.34    0.81
  10   6  -6    9.58    0.79
 -10  -6   6    9.55    0.69
  11   5  -7   54.80    1.69
 -11  -5   7   51.05    1.50
  12   4  -8  165.70    3.43
 -12  -4   8  162.61    3.42
  13   3  -9  154.19    3.30
  14   2 -10   11.05    0.89
  15   1 -11    6.11    0.72
  16   0 -12   -0.25    0.46
 -17   1  13    5.02    0.81
  17  -1 -13    7.63    0.87
 -18   2  14   76.15    2.39
  18  -2 -14   80.17    2.46
  19  -3 -15   -0.38    0.55
 -19   3  15   -0.27    0.57
  20  -4 -16   12.91    1.17
 -20   4  16   12.30    1.13
 -21   5  17    9.04    1.06
  21  -5 -17    8.51    1.08
  22  -6 -18    5.80    1.00
   2 -16  -5   12.96    1.41
   1 -15  -4   41.96    2.03
   0 -14  -3    1.97    0.79
  -1 -13  -2   -0.16    0.55
  -2 -12  -1  133.18    3.40
  -3 -11   0  329.26    6.25
  -4 -10   1   28.48    1.38
  -5  -9   2    5.44    0.71
  -6  -8   3   19.38    0.74
  -6  -8   3   18.58    1.10
  -7  -7   4   21.49    0.81
  -7  -7   4   21.70    1.08
   8   6  -5   49.15    1.54
  -8  -6   5   48.53    1.34
   9   5  -6   64.72    1.78
  -9  -5   6   66.64    1.69
 -10  -4   7  105.69    2.40
  10   4  -7  109.67    2.48
  11   3  -8   10.69    0.78
  12   2  -9   61.17    1.74
  13   1 -10   72.71    1.96
  14   0 -11   -0.42    0.33
 -15   1  12   10.57    0.89
  15  -1 -12   10.45    0.91
  16  -2 -13   31.51    1.39
 -16   2  13   32.49    1.45
  17  -3 -14   54.58    1.94
 -17   3  14   47.74    1.82
 -18   4  15   80.58    2.42
  18  -4 -15   82.75    2.45
  19  -5 -16   -0.07    0.61
 -19   5  16    0.79    0.64
  20  -6 -17    2.41    0.80
  21  -7 -18    0.14    0.69
   4 -16  -6   13.13    1.38
   3 -15  -5   -1.06    0.71
   2 -14  -4    7.15    0.99
   1 -13  -3   12.06    1.12
   0 -12  -2   11.51    1.03
  -1 -11  -1   -0.80    0.52
  -2 -10   0    0.35    0.55
  -3  -9   1  173.18    3.53
  -4  -8   2   13.15    0.57
  -4  -8   2   12.98    0.90
  -5  -7   3  207.92    3.63
  -5  -7   3  211.20    4.07
   6   6  -4  254.34    4.57
  -6  -6   4  254.22    4.36
  -7  -5   5  618.17    9.77
   7   5  -5  610.80    9.59
   8   4  -6    5.01    0.54
  -8  -4   6    4.48    0.44
  -9  -3   7  310.83    5.42
   9   3  -7  312.23    5.27
  10   2  -8   66.22    1.71
  11   1  -9  152.45    3.02
  12   0 -10    8.28    0.71
  13  -1 -11   26.66    1.14
  14  -2 -12   66.99    1.95
 -14   2  12   65.14    1.95
 -15   3  13    7.44    0.84
  15  -3 -13    8.35    0.82
 -16   4  14   14.64    1.04
  16  -4 -14   14.40    1.05
 -17   5  15   21.21    1.19
  17  -5 -15   20.68    1.25
  18  -6 -16    2.08    0.74
  19  -7 -17    3.69    0.87
  20  -8 -18    2.57    0.88
   6 -16  -7    1.96    1.05
   5 -15  -6    0.50    0.76
   4 -14  -5   24.33    1.54
   3 -13  -4    0.34    0.61
   2 -12  -3   -0.19    0.50
   1 -11  -2   48.17    1.78
   0 -10  -1  592.69    9.75
  -1  -9   0   72.90    2.08
  -2  -8   1    0.30    0.39
  -3  -7   2    8.28    0.71
  -3  -7   2    7.83    0.42
  -4  -6   3   74.76    1.90
  -4  -6   3   70.63    1.51
  -5  -5   4  131.85    2.43
   5   5  -4  129.59    2.62
   6   4  -5    0.24    0.31
  -6  -4   5    0.06    0.23
   7   3  -6  369.35    5.97
  -7  -3   6  370.46    6.12
   8   2  -7  628.38    9.56
  -8  -2   7  626.68   10.00
  -9  -1   8 1016.55   16.00
   9   1  -8 1033.61   15.21
 -10   0   9    0.48    0.34
  11  -1 -10   10.73    0.70
 -11   1  10   11.04    0.73
  12  -2 -11   57.35    1.65
 -12   2  11   56.58    1.67
  13  -3 -12   79.83    2.15
 -13   3  12   82.06    2.18
 -14   4  13   17.33    0.99
  14  -4 -13   17.30    1.07
 -15   5  14   18.82    1.05
  15  -5 -14   17.53    1.15
  16  -6 -15    3.93    0.73
 -16   6  15    3.92    0.70
  17  -7 -16    0.00    0.56
  18  -8 -17    4.36    0.90
  19  -9 -18    0.00    0.73
   7 -15  -7    2.16    0.93
   6 -14  -6    3.24    0.85
   5 -13  -5    2.69    0.76
   4 -12  -4   18.35    1.26
   3 -11  -3   14.59    1.14
   2 -10  -2   13.34    1.08
   1  -9  -1   75.92    2.11
   0  -8   0  806.10   12.44
  -1  -7   1   35.95    1.24
  -1  -7   1   35.06    0.84
  -2  -6   2  386.45    6.09
  -2  -6   2  381.29    6.32
  -3  -5   3  910.16   13.60
  -3  -5   3  906.82   13.88
   4   4  -4 1050.33   15.37
  -4  -4   4 1038.89   15.93
   5   3  -5   25.39    0.88
  -5  -3   5   25.62    0.79
  -6  -2   6  731.46   11.45
   6   2  -6  732.60   10.93
   7   1  -7    0.31    0.20
  -7  -1   7    0.12    0.19
   8   0  -8  594.42    8.89
  -8   0   8  569.51    9.31
  -9   1   9   12.19    0.66
   9  -1  -9   11.83    0.71
  10  -2 -10    5.28    0.54
 -10   2  10    6.41    0.58
  11  -3 -11   80.14    1.99
 -11   3  11   81.48    2.02
  12  -4 -12  221.69    4.28
 -12   4  12  235.48    4.39
 -13   5  13   14.21    0.91
  13  -5 -13   13.39    0.94
 -14   6  14   17.01    1.00
  14  -6 -14   15.14    1.09
  15  -7 -15   -0.21    0.51
  16  -8 -16   46.58    1.93
  17  -9 -17    0.38    0.69
  18 -10 -18    3.45    0.94
   9 -15  -8   24.95    1.66
   8 -14  -7   24.94    1.59
   7 -13  -6   13.58    1.22
   6 -12  -5   13.52    1.12
   5 -11  -4  107.98    2.82
   4 -10  -3   53.38    1.82
   3  -9  -2  180.33    3.72
   2  -8  -1    0.02    0.30
   1  -7   0   88.77    2.10
   1  -7   0   89.02    1.63
   0  -6   1   15.86    0.53
   0  -6   1   17.98    0.82
  -1  -5   2  196.39    3.27
  -1  -5   2  197.40    3.52
  -2  -4   3   54.06    1.15
  -2  -4   3   52.87    1.32
   3   3  -4    0.62    0.21
  -3  -3   4    2.12    0.23
  -4  -2   5  599.27    9.32
   4   2  -5  596.42    8.92
   5   1  -6  114.18    2.12
  -5  -1   6  116.43    2.20
   6   0  -7   -0.02    0.19
  -6   0   7    0.21    0.19
   7  -1  -8    0.39    0.23
  -7   1   8    0.82    0.24
   7  -1  -8    0.53    0.16
   8  -2  -9  220.63    3.81
   8  -2  -9  217.05    3.71
  -8   2   9  221.05    3.96
   9  -3 -10   42.08    1.03
  -9   3  10   41.88    1.26
   9  -3 -10   42.68    1.30
 -10   4  11   -0.03    0.31
  10  -4 -11    0.51    0.38
  11  -5 -12    6.79    0.71
 -11   5  12    5.71    0.60
  12  -6 -13   21.08    1.15
 -12   6  13   22.30    1.00
  13  -7 -14    5.73    0.79
  14  -8 -15    5.85    0.85
  15  -9 -16    6.71    0.92
  16 -10 -17   24.02    1.58
  10 -14  -8    5.57    1.01
   9 -13  -7   23.20    1.47
   8 -12  -6    9.42    1.09
   7 -11  -5   27.95    1.40
   6 -10  -4   16.08    1.08
   5  -9  -3  216.11    4.23
   4  -8  -2   10.68    0.79
   3  -7  -1   14.21    0.51
   3  -7  -1   15.17    0.82
   2  -6   0    0.73    0.19
   2  -6   0    0.90    0.28
   1  -5   1    8.00    0.38
   1  -5   1    8.80    0.55
   0  -4   2   43.97    0.94
   0  -4   2   41.88    1.12
  -1  -3   3  663.03   10.23
  -2  -2   4  625.34    9.79
   2   2  -4  640.28    9.36
  -3  -1   5 1384.86   21.08
   3   1  -5 1402.62   19.98
   4   0  -6  122.72    2.20
  -4   0   6  123.60    2.25
   4   0  -6  120.22    2.16
  -5   1   7   24.41    0.73
   5  -1  -7   20.92    0.71
   5  -1  -7   21.25    0.62
   6  -2  -8 1313.55   20.80
  -6   2   8 1321.66   20.10
   6  -2  -8 1318.88   19.09
   7  -3  -9  648.61   10.47
  -7   3   9  646.95   10.25
   7  -3  -9  652.03    9.84
   8  -4 -10   12.96    0.63
   8  -4 -10   12.99    0.77
  -8   4  10   13.41    0.67
   9  -5 -11   82.52    2.04
  -9   5  11   79.85    1.89
  10  -6 -12    3.49    0.57
 -10   6  12    2.43    0.43
  11  -7 -13  136.07    3.11
  12  -8 -14    1.00    0.57
  13  -9 -15   30.15    1.54
  14 -10 -16    2.95    0.86
  15 -11 -17    5.00    0.99
  12 -14  -9    7.00    1.12
  11 -13  -8    4.20    0.92
  10 -12  -7    3.84    0.87
   9 -11  -6   79.44    2.45
   8 -10  -5   17.96    1.23
   7  -9  -4   20.33    1.15
   6  -8  -3   19.90    1.03
   5  -7  -2   33.17    0.89
   5  -7  -2   36.47    1.25
   4  -6  -1    3.70    0.33
   4  -6  -1    3.52    0.42
   3  -5   0    1.79    0.23
   3  -5   0    1.83    0.33
   2  -4   1  204.77    3.48
   2  -4   1  207.86    3.44
   1  -3   2  838.40   12.20
   1  -3   2  829.64   12.76
   0   2  -3 4315.31   61.71
   0  -2   3 4249.75   64.99
   1   1  -4  211.82    3.27
  -1  -1   4  208.34    3.47
   2   0  -5    0.10    0.11
   2   0  -5    0.17    0.13
  -2   0   5   -0.02    0.12
   3  -1  -6   28.20    0.72
  -3   1   6   28.23    0.75
   3  -1  -6   28.14    0.74
  -4   2   7  767.88   11.96
   4  -2  -7  772.96   11.36
   4  -2  -7  785.96   12.41
   5  -3  -8  450.76    7.37
  -5   3   8  447.59    7.13
   5  -3  -8  443.26    6.87
   6  -4  -9   33.26    1.09
   6  -4  -9   35.52    1.02
  -6   4   9   33.07    0.98
  -7   5  10  191.85    3.46
   7  -5 -10  190.64    3.57
   7  -5 -10  190.46    3.53
  -8   6  11   60.22    1.50
   8  -6 -11   60.65    1.57
   8  -6 -11   58.63    1.71
   9  -7 -12   36.43    1.43
  10  -8 -13    5.70    0.76
  11  -9 -14    2.53    0.66
  12 -10 -15   30.40    1.61
  13 -11 -16   24.34    1.60
  14 -12 -17    0.22    0.80
  13 -13  -9   -0.33    0.64
  12 -12  -8   -0.28    0.64
  11 -11  -7   15.48    1.13
  10 -10  -6    5.02    0.81
   9  -9  -5  122.85    2.95
   8  -8  -4   90.34    2.29
   7  -7  -3    9.22    0.73
   7  -7  -3   10.74    0.55
   6  -6  -2   16.20    0.64
   6  -6  -2   15.88    0.79
   5  -5  -1  219.08    3.79
   5  -5  -1  219.67    3.74
   4  -4   0  434.64    6.92
   4  -4   0  436.26    6.69
   3  -3   1  161.76    2.71
   3  -3   1  161.12    2.80
   2  -2   2 1942.19   26.95
   2  -2   2 1823.47   28.37
  -1   1  -3  780.55   11.39
   1  -1   3  784.55   12.00
   0   0  -4 4758.74   75.79
   0   0  -4 4800.94   69.30
   0   0   4 4796.06   72.68
   1  -1  -5  227.48    3.85
   1  -1  -5  226.65    3.45
  -1   1   5  225.87    3.72
   2  -2  -6   25.85    0.78
   2  -2  -6   26.95    0.70
  -2   2   6   27.44    0.73
   3  -3  -7  639.05    9.49
   3  -3  -7  639.07   10.40
  -3   3   7  643.78    9.93
   4  -4  -8 1248.24   18.14
  -4   4   8 1241.72   18.97
   4  -4  -8 1255.47   19.87
  -5   5   9    1.77    0.29
   5  -5  -9    1.15    0.32
   5  -5  -9    1.04    0.34
   6  -6 -10    2.77    0.47
  -6   6  10    2.30    0.33
   6  -6 -10    3.38    0.46
   7  -7 -11   35.65    1.36
   7  -7 -11   36.06    1.36
   8  -8 -12  399.90    6.94
   9  -9 -13    0.02    0.51
  10 -10 -14   -0.48    0.56
  11 -11 -15    6.31    0.97
  12 -12 -16    2.19    0.84
  15 -13 -10    0.92    0.83
  14 -12  -9    1.01    0.74
  13 -11  -8    0.10    0.61
  12 -10  -7   -0.03    0.58
  11  -9  -6    0.10    0.62
  10  -8  -5    4.35    0.66
   9  -7  -4   29.21    1.19
   9  -7  -4   27.63    0.96
   8  -6  -3   23.56    0.98
   8  -6  -3   23.33    0.84
   7  -5  -2    3.31    0.37
   7  -5  -2    4.46    0.44
   6  -4  -1  135.67    2.46
   6  -4  -1  132.07    2.51
   5  -3   0  426.04    6.84
   5  -3   0  424.65    6.45
   4  -2   1    0.20    0.16
   4  -2   1    0.54    0.22
   3  -1   2 1849.74   28.07
   3  -1   2 1850.30   26.97
  -3   1  -2 1880.48   29.85
  -2   0  -3   -0.18    0.13
   2   0   3   -0.06    0.16
  -1  -1  -4  189.72    3.32
   1   1   4  187.43    3.18
  -1  -1  -4  195.11    2.89
   0  -2  -5 1392.81   22.20
   0   2   5 1430.45   21.30
   0  -2  -5 1395.91   20.08
   1  -3  -6  263.19    4.60
   1  -3  -6  259.73    4.10
  -1   3   6  265.19    4.26
   2  -4  -7  650.26    9.65
  -2   4   7  645.35    9.99
   2  -4  -7  641.24   10.60
  -3   5   8  469.68    7.38
   3  -5  -8  466.75    7.28
   3  -5  -8  470.21    7.96
   4  -6  -9  135.77    2.70
  -4   6   9  130.76    2.43
   4  -6  -9  137.25    2.89
   5  -7 -10  328.87    6.09
   5  -7 -10  335.57    5.75
   6  -8 -11   14.81    0.98
   6  -8 -11   15.05    1.12
   7  -9 -12   20.13    1.20
   7  -9 -12   19.99    1.37
   8 -10 -13   32.67    1.51
   9 -11 -14   18.02    1.36
  10 -12 -15    0.29    0.70
  11 -13 -16    3.86    0.96
  16 -12 -10   14.29    1.41
  15 -11  -9    5.25    0.95
  14 -10  -8   14.05    1.17
  13  -9  -7   10.56    0.96
  12  -8  -6    8.80    0.84
  11  -7  -5    9.53    0.83
  11  -7  -5    8.88    0.69
  10  -6  -4   15.49    0.80
  10  -6  -4   16.43    0.89
   9  -5  -3   44.04    1.26
   9  -5  -3   44.88    1.32
   8  -4  -2  139.36    2.72
   8  -4  -2  140.53    2.61
   7  -3  -1    4.43    0.41
   6  -2   0 1456.39   20.97
   6  -2   0 1475.58   22.34
   5  -1   1 1756.97   26.18
  -5   1  -1 1718.66   27.18
   5  -1   1 1713.85   24.66
  -4   0  -2 6158.11   91.97
   4   0   2 5452.79   87.24
  -3  -1  -3 1396.38   21.92
   3   1   3 1381.60   21.06
   2   2   4  549.83    8.54
  -2  -2  -4  547.05    8.94
  -2  -2  -4  543.32    7.99
  -1  -3  -5   48.01    1.23
   1   3   5   49.14    1.04
  -1  -3  -5   48.99    1.02
   0  -4  -6  536.69    8.91
   0   4   6  527.81    8.27
   0  -4  -6  532.83    7.99
  -1   5   7  560.28    8.81
   1  -5  -7  577.24    8.65
   1  -5  -7  571.93    9.56
  -2   6   8    2.01    0.24
   2  -6  -8    2.63    0.46
   2  -6  -8    2.17    0.41
   3  -7  -9  309.31    5.28
   3  -7  -9  297.30    5.70
   4  -8 -10   10.99    0.89
   4  -8 -10   12.50    0.97
   5  -9 -11  495.05    8.04
   5  -9 -11  450.58    8.55
   6 -10 -12    4.66    0.79
   6 -10 -12    3.84    0.71
   7 -11 -13   97.23    2.76
   8 -12 -14   20.79    1.38
   9 -13 -15    0.40    0.76
  17 -11 -10    6.35    1.01
  16 -10  -9    0.87    0.70
  15  -9  -8    2.95    0.73
  14  -8  -7    9.87    0.91
  13  -7  -6    4.07    0.62
  13  -7  -6    4.54    0.67
  12  -6  -5   56.94    1.60
  12  -6  -5   52.44    1.64
  11  -5  -4  152.44    2.97
  11  -5  -4  149.48    3.05
  10  -4  -3   11.99    0.73
  10  -4  -3   12.22    0.69
   9  -3  -2  582.17    9.39
   9  -3  -2  584.82    8.79
   8  -2  -1  610.47    9.06
   8  -2  -1  611.90    9.79
  -7   1   0  135.26    2.41
   7  -1   0  138.50    2.65
   7  -1   0  134.82    2.25
   6   0   1   -0.19    0.11
   6   0   1   -0.39    0.21
  -6   0  -1   -0.21    0.13
   5   1   2  142.79    2.26
   5   1   2  143.20    2.65
  -5  -1  -2  145.69    2.64
  -4  -2  -3  419.92    6.20
  -4  -2  -3  417.05    6.97
   4   2   3  419.93    6.67
  -3  -3  -4   26.32    0.93
   3   3   4   30.80    0.85
  -3  -3  -4   27.09    0.70
   2   4   5  301.50    4.91
  -2  -4  -5  305.54    5.41
  -2  -4  -5  307.79    4.77
  -1  -5  -6  156.74    2.78
  -1  -5  -6  156.72    3.18
   1   5   6  152.44    2.64
   0   6   7  172.42    2.86
   0  -6  -7  171.04    3.12
   0  -6  -7  172.54    3.54
   1  -7  -8  292.86    5.58
   1  -7  -8  296.27    5.03
   2  -8  -9  161.18    3.27
   2  -8  -9  161.38    3.60
   3  -9 -10   88.30    2.51
   3  -9 -10   79.85    2.19
   4 -10 -11   27.62    1.55
   4 -10 -11   24.28    1.35
   5 -11 -12  121.00    3.25
   5 -11 -12  115.55    3.04
   6 -12 -13    0.02    0.60
   7 -13 -14   71.09    2.55
   8 -14 -15    0.30    0.73
  19 -11 -11    4.62    0.94
  18 -10 -10    1.29    0.73
  17  -9  -9   25.97    1.47
  16  -8  -8    9.55    0.95
  15  -7  -7   12.62    0.93
  15  -7  -7   14.23    1.00
  14  -6  -6   27.02    1.31
  14  -6  -6   28.48    1.27
  13  -5  -5   31.05    1.18
  13  -5  -5   31.58    1.24
  12  -4  -4    6.25    0.63
  12  -4  -4    7.77    0.64
  11  -3  -3  250.44    4.58
  11  -3  -3  247.56    4.21
  10  -2  -2  154.89    2.79
  10  -2  -2  161.76    3.17
   9  -1  -1   16.91    0.82
   9  -1  -1   16.13    0.60
  -9   1   1   19.01    0.61
   8   0   0   22.20    0.87
   8   0   0   23.26    0.66
  -8   0   0   22.94    0.73
  -7  -1  -1  645.74   10.36
   7   1   1  633.35   10.10
   7   1   1  636.94    9.33
  -6  -2  -2    5.34    0.53
   6   2   2    5.69    0.46
   6   2   2    6.26    0.37
  -5  -3  -3   43.40    0.97
  -5  -3  -3   43.92    1.26
   5   3   3   42.64    1.10
   4   4   4   98.18    1.90
  -4  -4  -4   96.07    2.20
  -4  -4  -4   98.32    1.85
  -3  -5  -5   13.49    0.85
   3   5   5   12.51    0.52
  -3  -5  -5   13.01    0.63
  -2  -6  -6  130.16    2.50
   2   6   6  125.69    2.22
  -2  -6  -6  128.33    2.88
  -1  -7  -7  107.78    2.66
  -1  -7  -7  110.69    2.36
   0  -8  -8  200.51    4.24
   0  -8  -8  201.58    3.81
   1  -9  -9  255.52    5.20
   1  -9  -9  243.33    4.60
   2 -10 -10  270.18    5.15
   2 -10 -10  269.31    5.64
   3 -11 -11   -0.03    0.65
   3 -11 -11    0.07    0.53
   4 -12 -12   35.10    1.63
   4 -12 -12   35.03    1.88
   5 -13 -13   24.91    1.49
   6 -14 -14    7.92    1.09
  20 -10 -11   12.80    1.26
  19  -9 -10    0.49    0.66
  18  -8  -9    1.72    0.70
  17  -7  -8   63.02    2.03
  17  -7  -8   58.34    1.92
  16  -6  -7   93.80    2.44
  16  -6  -7   92.66    2.46
  15  -5  -6   51.70    1.71
  15  -5  -6   50.55    1.63
  14  -4  -5    6.44    0.71
  14  -4  -5    6.37    0.64
  13  -3  -4    0.93    0.35
  13  -3  -4    1.23    0.44
  12  -2  -3    8.84    0.72
  12  -2  -3    9.49    0.60
 -11   1   2   17.02    0.60
  11  -1  -2   17.85    0.93
  11  -1  -2   17.47    0.72
  10   0  -1   -0.04    0.28
 -10   0   1   -0.04    0.17
  10   0  -1   -0.12    0.18
   9   1   0  462.58    6.91
  -9  -1   0  452.03    7.56
   9   1   0  456.13    7.55
   8   2   1  105.09    1.92
  -8  -2  -1  102.88    2.18
   8   2   1  103.57    2.19
   7   3   2  331.54    5.57
  -7  -3  -2  330.48    5.83
   7   3   2  335.04    5.18
  -6  -4  -3  176.38    3.50
   6   4   3  180.38    3.20
  -6  -4  -3  174.67    3.04
  -5  -5  -4    9.79    0.87
  -5  -5  -4    9.47    0.55
   5   5   4   11.59    0.55
  -4  -6  -5    6.56    0.58
  -4  -6  -5    5.63    0.66
   4   6   5    6.78    0.46
  -3  -7  -6   -0.27    0.31
  -3  -7  -6    0.50    0.49
  -2  -8  -7  142.98    3.42
  -2  -8  -7  148.99    2.95
  -1  -9  -8  136.95    3.41
  -1  -9  -8  137.43    2.97
   0 -10  -9    0.06    0.65
   0 -10  -9    1.50    0.61
   1 -11 -10   28.04    1.41
   2 -12 -11   39.64    1.68
   2 -12 -11   41.12    1.95
   3 -13 -12    1.37    0.70
   3 -13 -12    1.62    0.88
   4 -14 -13   11.33    1.22
  21  -9 -11    5.68    1.00
  20  -8 -10   26.97    1.53
  19  -7  -9   36.05    1.61
  19  -7  -9   33.29    1.59
  18  -6  -8   -0.05    0.56
  18  -6  -8    0.13    0.52
  17  -5  -7   22.83    1.20
  17  -5  -7   21.74    1.22
  16  -4  -6   93.36    2.28
  16  -4  -6   91.86    2.44
  15  -3  -5    2.16    0.49
  15  -3  -5    1.60    0.54
  14  -2  -4   -0.23    0.36
  14  -2  -4    0.22    0.31
  13  -1  -3   76.71    1.76
  13  -1  -3   81.74    2.10
  12   0  -2   63.41    1.47
  12   0  -2   63.25    1.73
 -12   0   2   60.76    1.36
 -11  -1   1   53.98    1.35
  11   1  -1   54.92    1.32
  11   1  -1   55.18    1.59
  10   2   0  463.50    7.05
  10   2   0  454.04    7.65
 -10  -2   0  460.06    7.73
   9   3   1   39.11    1.06
  -9  -3  -1   38.90    1.25
   9   3   1   36.25    1.17
  -8  -4  -2  302.46    4.95
   8   4   2  301.49    5.20
  -8  -4  -2  306.06    5.54
   7   5   3  646.08   10.23
  -7  -5  -3  654.40   10.96
  -7  -5  -3  644.29    9.82
  -6  -6  -4    7.25    0.76
   6   6   4    6.86    0.50
  -6  -6  -4    7.00    0.55
  -5  -7  -5  125.78    2.56
  -4  -8  -6   12.05    0.80
  -4  -8  -6   11.42    1.07
  -3  -9  -7   41.21    1.87
  -3  -9  -7   42.40    1.47
  -2 -10  -8    6.52    1.01
  -2 -10  -8    5.30    0.76
  -1 -11  -9    3.74    0.94
  -1 -11  -9    3.02    0.61
   0 -12 -10    1.03    0.84
   0 -12 -10   -0.43    0.58
   1 -13 -11   13.46    1.47
   1 -13 -11   15.11    1.22
   2 -14 -12   32.97    2.12
   2 -14 -12   26.97    1.60
   3 -15 -13    2.58    1.08
  22  -8 -11    0.45    0.70
  21  -7 -10    2.99    0.78
  20  -6  -9   97.18    2.79
  20  -6  -9   96.77    2.70
  19  -5  -8   37.97    1.65
  19  -5  -8   41.45    1.64
  18  -4  -7    3.50    0.66
  18  -4  -7    3.33    0.70
  17  -3  -6   73.63    2.00
  17  -3  -6   69.54    2.17
  16  -2  -5  258.92    5.03
  16  -2  -5  257.70    4.58
  15  -1  -4   13.71    0.81
  15  -1  -4   14.65    0.94
  14   0  -3    0.05    0.29
  14   0  -3   -0.43    0.32
  13   1  -2   26.62    1.17
  13   1  -2   29.13    1.04
 -13  -1   2   29.76    0.97
 -12  -2   1   29.68    1.03
  12   2  -1   27.88    1.16
  12   2  -1   28.59    0.99
  11   3   0  106.22    2.42
  11   3   0  106.80    2.15
 -11  -3   0  105.70    2.38
 -10  -4  -1  161.74    3.37
  10   4   1  165.31    3.23
  10   4   1  162.78    3.00
  -9  -5  -2   27.78    1.23
  -9  -5  -2   28.29    1.03
   9   5   2   28.85    1.03
   8   6   3  149.35    2.89
  -8  -6  -3  151.12    2.97
  -8  -6  -3  154.39    3.41
  -7  -7  -4  103.24    2.29
   7   7   4  104.37    2.11
  -7  -7  -4   99.30    2.70
  -6  -8  -5   58.55    1.69
  -6  -8  -5   58.87    2.05
  -5  -9  -6   76.92    2.05
  -5  -9  -6   75.67    2.47
  -4 -10  -7   61.07    2.28
  -4 -10  -7   58.69    1.87
  -3 -11  -8    4.86    0.98
  -3 -11  -8    4.62    0.69
  -2 -12  -9  103.76    3.25
  -2 -12  -9  102.57    2.78
  -1 -13 -10    2.95    1.13
  -1 -13 -10    4.84    0.83
   0 -14 -11   20.61    1.49
   0 -14 -11   21.84    1.91
   1 -15 -12   13.03    1.63
   1 -15 -12   13.00    1.36
  22  -6 -10    0.91    0.74
  22  -6 -10    1.44    0.75
  21  -5  -9    3.31    0.74
  21  -5  -9    4.60    0.84
  20  -4  -8   98.61    2.81
  20  -4  -8   95.40    2.63
  19  -3  -7   17.68    1.27
  19  -3  -7   17.54    1.16
  18  -2  -6   15.99    0.99
  18  -2  -6   15.94    1.07
  17  -1  -5  133.60    2.87
  17  -1  -5  130.77    3.18
  16   0  -4  350.36    5.99
  16   0  -4  360.24    6.59
  15   1  -3    0.61    0.44
  15   1  -3    0.95    0.37
  14   2  -2   52.41    1.53
 -14  -2   2   54.09    1.45
  14   2  -2   51.45    1.73
  13   3  -1  162.70    3.11
  13   3  -1  161.16    3.40
 -13  -3   1  159.04    3.30
  12   4   0   88.09    2.17
 -12  -4   0   88.27    2.25
  12   4   0   88.92    2.03
  11   5   1   68.60    1.76
 -11  -5  -1   69.44    2.01
  11   5   1   69.62    1.81
  10   6   2    1.91    0.46
 -10  -6  -2    2.55    0.49
 -10  -6  -2    2.36    0.61
   9   7   3    1.78    0.41
  -9  -7  -3    2.70    0.53
  -9  -7  -3    2.67    0.68
  -8  -8  -4   29.41    1.22
  -8  -8  -4   27.26    1.49
  -7  -9  -5  114.66    2.68
  -7  -9  -5  113.60    3.14
  -6 -10  -6    1.05    0.53
  -6 -10  -6    0.40    0.76
  -5 -11  -7   27.28    1.66
  -5 -11  -7   27.94    1.35
  -4 -12  -8    1.84    0.98
  -4 -12  -8    1.94    0.68
  -3 -13  -9    7.25    0.96
  -3 -13  -9    7.30    1.27
  -2 -14 -10   16.80    1.79
  -1 -15 -11    0.31    1.15
  24  -6 -11    1.28    0.81
  24  -6 -11    2.88    0.83
  23  -5 -10   23.92    1.53
  23  -5 -10   23.04    1.49
  22  -4  -9   14.92    1.23
  22  -4  -9   14.15    1.25
  21  -3  -8    0.28    0.51
  21  -3  -8    0.42    0.56
  20  -2  -7   40.98    1.73
  20  -2  -7   39.38    1.60
  19  -1  -6   47.24    1.87
  19  -1  -6   47.40    1.62
  18   0  -5   -0.36    0.46
  18   0  -5    0.24    0.44
  17   1  -4   35.16    1.35
  17   1  -4   30.67    1.44
  16   2  -3  318.63    6.11
  16   2  -3  314.98    5.53
 -15  -3   2    0.84    0.47
  15   3  -2    0.91    0.55
  15   3  -2    0.76    0.42
  14   4  -1  107.79    2.39
 -14  -4   1  110.00    2.58
  14   4  -1   99.70    2.59
  13   5   0    8.78    0.79
 -13  -5   0    8.70    0.89
  13   5   0    8.26    0.73
 -12  -6  -1   56.86    1.66
  12   6   1   56.62    1.63
 -12  -6  -1   51.47    1.83
 -11  -7  -2   57.58    1.99
 -11  -7  -2   58.99    1.75
  11   7   2   60.03    1.68
 -10  -8  -3    2.40    0.58
 -10  -8  -3    2.95    0.84
  -9  -9  -4  281.95    5.91
  -8 -10  -5   -0.22    0.70
  -7 -11  -6   34.94    1.83
  -6 -12  -7    6.05    1.12
  -5 -13  -8    7.01    1.26
  -4 -14  -9   31.03    2.17
  -3 -15 -10   22.22    2.05
  25  -5 -11    5.08    0.96
  25  -5 -11    5.65    1.09
  24  -4 -10    1.40    0.76
  24  -4 -10    2.09    0.86
  23  -3  -9   18.08    1.27
  23  -3  -9   18.08    1.44
  22  -2  -8    3.31    0.74
  22  -2  -8    1.64    0.75
  21  -1  -7   21.92    1.21
  21  -1  -7   19.18    1.28
  20   0  -6  121.62    3.23
  20   0  -6  117.91    2.90
  19   1  -5    3.03    0.62
  19   1  -5    3.80    0.81
  18   2  -4   20.64    1.14
  18   2  -4   21.32    1.30
  17   3  -3   99.54    2.41
  17   3  -3   93.64    2.59
  16   4  -2  273.82    4.88
  16   4  -2  261.20    5.24
  15   5  -1   24.29    1.25
 -15  -5   1   24.87    1.34
  14   6   0   43.92    1.56
 -14  -6   0   44.62    1.77
  13   7   1   96.93    2.38
 -13  -7  -1   98.47    2.79
 -12  -8  -2   40.65    1.80
 -11  -9  -3   42.89    1.89
 -10 -10  -4    3.65    0.89
  -9 -11  -5   10.73    1.23
  -8 -12  -6    0.50    0.86
  -7 -13  -7   14.15    1.55
  -6 -14  -8    2.14    1.20
  25  -3 -10   13.39    1.37
  24  -2  -9   10.96    1.17
  23  -1  -8   15.15    1.22
  22   0  -7   -0.41    0.66
  21   1  -6    0.18    0.58
  20   2  -5   72.39    2.34
  19   3  -4    6.99    0.98
  18   4  -3   19.04    1.26
  17   5  -2   17.99    1.18
 -16  -6   1  115.86    3.01
  16   6  -1  114.39    2.86
 -15  -7   0   -0.74    0.58
  15   7   0    0.27    0.47
 -14  -8  -1   50.15    1.99
 -13  -9  -2   21.26    1.48
 -12 -10  -3   93.66    2.95
 -11 -11  -4    0.00    0.74
 -10 -12  -5   11.58    1.37
  -9 -13  -6    0.60    0.92
  -8 -14  -7    5.64    1.36
  26  -2 -10    6.82    1.14
  25  -1  -9   13.42    1.36
  24   0  -8   18.61    1.44
  23   1  -7   21.03    1.40
  22   2  -6    1.06    0.74
  21   3  -5   17.35    1.24
  20   4  -4    0.82    0.69
  19   5  -3   24.28    1.38
  18   6  -2   -0.04    0.52
  17   7  -1   32.07    1.49
 -17  -7   1   31.71    1.59
 -16  -8   0    0.40    0.62
 -15  -9  -1    0.43    0.68
 -14 -10  -2    6.29    1.07
 -13 -11  -3   -0.51    0.72
 -12 -12  -4   25.65    1.76
 -11 -13  -5    1.09    0.94
 -10 -14  -6   -0.80    0.88
  26   0  -9   -0.94    0.66
  25   1  -8    0.62    0.82
  24   2  -7    0.15    0.80
  23   3  -6   -0.45    0.73
  22   4  -5    2.97    0.81
  21   5  -4   13.35    1.23
  20   6  -3    5.21    0.88
  19   7  -2   21.16    1.40
 -17  -9   0    1.38    0.72
 -16 -10  -1    6.90    1.02
 -15 -11  -2   30.74    1.79
 -14 -12  -3   23.30    1.73
  26   2  -8    0.72    0.80
  25   3  -7    1.69    0.90
  24   4  -6   26.83    1.68
  23   5  -5    2.28    0.86
  22   6  -4    0.72    0.77
  21   7  -3    0.36    0.72
 -18 -10   0   11.32    1.22
 -17 -11  -1    0.08    0.76
 -16 -12  -2   18.08    1.54
  25   5  -6    0.09    0.77
  24   6  -5   22.55    1.60
  23   7  -4    5.18    1.13
  20  10 -10    0.56    0.86
  21   9 -11    5.75    1.17
 -21  -9  11    6.06    1.02
 -22  -8  12   16.67    1.44
  22   8 -12   15.57    1.51
 -23  -7  13    7.77    1.10
  23   7 -13    7.00    1.24
  24   6 -14    0.12    0.89
 -24  -6  14   -0.45    0.67
 -14 -14   5    5.42    1.22
 -15 -13   6    1.48    1.19
 -16 -12   7    3.36    2.45
  18  10  -9   13.11    1.40
  19   9 -10   -0.46    0.75
 -19  -9  10   -0.25    0.58
 -20  -8  11    1.91    0.74
  20   8 -11    1.87    0.87
  21   7 -12   16.53    1.45
 -21  -7  12   15.44    1.27
 -22  -6  13    8.62    1.13
  22   6 -13    7.09    1.13
 -23  -5  14    1.18    0.76
  23   5 -14    1.51    0.80
 -24  -4  15   -0.54    0.70
  24   4 -15    0.55    0.83
 -25  -3  16    2.43    0.94
  25   3 -16    2.50    0.95
 -11 -15   3    2.80    1.04
 -12 -14   4   11.78    1.36
 -13 -13   5    1.45    0.89
 -14 -12   6   10.12    1.49
 -15 -11   7   20.78    2.40
 -17  -9   9   23.64    1.29
  17   9  -9   23.43    1.54
  18   8 -10   15.56    1.36
 -18  -8  10   16.56    1.15
 -19  -7  11    6.54    0.90
  19   7 -11    6.86    1.06
  20   6 -12    5.04    0.96
 -20  -6  12    4.23    0.87
  21   5 -13    3.68    0.84
 -21  -5  13    3.90    0.81
  22   4 -14    0.22    0.76
 -22  -4  14   -0.05    0.64
 -23  -3  15   10.09    1.14
  23   3 -15   10.94    1.22
 -24  -2  16    1.13    0.94
  24   2 -16    1.05    0.90
 -25  -1  17   13.34    1.53
  25   1 -17   13.55    1.45
  -9 -15   2   34.62    2.10
 -10 -14   3    0.58    0.82
 -11 -13   4    0.32    0.79
 -12 -12   5   19.49    1.54
 -13 -11   6    3.42    0.97
 -14 -10   7   89.27    3.74
  15   9  -8    1.08    0.67
  16   8  -9    9.13    1.05
 -16  -8   9    9.09    0.89
  17   7 -10   32.04    1.64
 -17  -7  10   29.77    1.45
  18   6 -11   71.60    2.42
 -18  -6  11   69.47    2.25
 -19  -5  12   -0.47    0.49
  19   5 -12    0.37    0.62
 -20  -4  13    8.43    0.97
  20   4 -13    8.79    1.06
  21   3 -14   25.62    1.53
 -21  -3  14   24.13    1.46
 -22  -2  15    1.46    0.75
  22   2 -15    1.01    0.75
  23   1 -16   12.25    1.26
 -23  -1  16   11.62    1.29
 -24   0  17   -0.55    0.84
  24   0 -17    0.62    0.82
 -25   1  18    4.30    1.06
  -6 -16   0   -0.64    0.88
  -7 -15   1    5.20    1.09
  -8 -14   2   21.69    1.64
  -9 -13   3   63.87    2.49
 -10 -12   4    0.52    0.66
 -11 -11   5    7.52    1.08
 -12 -10   6   13.86    1.22
  13   9  -7   10.22    1.08
 -13  -9   7    8.88    0.76
 -14  -8   8   53.00    1.73
  14   8  -8   54.76    2.01
 -15  -7   9    0.62    0.52
  15   7  -9    0.52    0.58
 -16  -6  10   31.58    1.39
  16   6 -10   30.43    1.54
 -17  -5  11   29.10    1.41
  17   5 -11   29.45    1.48
 -18  -4  12   31.69    1.52
  18   4 -12   31.50    1.55
 -19  -3  13    9.19    0.98
  20   2 -14    3.59    0.88
 -20  -2  14    2.71    0.80
 -21  -1  15   55.86    2.22
  21   1 -15   57.28    2.21
 -22   0  16   14.61    1.29
  22   0 -16   14.60    1.28
  23  -1 -17    9.60    1.18
 -23   1  17    8.09    1.08
 -24   2  18    2.73    0.96
  -4 -16  -1    6.18    1.17
  -5 -15   0   35.15    1.98
  -6 -14   1   10.27    1.24
  -7 -13   2    3.21    0.85
  -8 -12   3   21.94    1.44
  -9 -11   4   98.60    2.95
 -10 -10   5  121.38    3.33
 -11  -9   6   -0.16    0.56
 -12  -8   7  121.62    2.75
  12   8  -7  115.68    2.99
  13   7  -8    0.26    0.59
 -13  -7   8    1.15    0.48
 -14  -6   9  136.93    3.17
  14   6  -9  140.60    3.36
  15   5 -10  133.67    3.23
 -15  -5  10  136.34    3.21
  16   4 -11    9.46    0.95
 -16  -4  11    9.38    0.84
 -17  -3  12  149.16    3.59
  17   3 -12  145.01    3.50
  18   2 -13  173.76    3.94
 -18  -2  13  176.52    4.10
  19   1 -14    9.87    1.03
 -19  -1  14    9.62    1.02
 -20   0  15   -0.57    0.45
  20   0 -15   -0.35    0.55
 -21   1  16    8.36    1.01
  21  -1 -16    9.22    1.10
 -22   2  17    2.85    0.82
  22  -2 -17    2.14    0.84
  23  -3 -18   20.75    1.54
 -23   3  18   19.34    1.50
  -2 -16  -2    7.16    1.16
  -3 -15  -1    0.36    0.72
  -4 -14   0    3.58    0.89
  -5 -13   1   38.01    1.88
  -6 -12   2   26.93    1.59
  -7 -11   3   40.99    1.83
  -8 -10   4  188.83    4.26
  -9  -9   5  110.95    3.00
 -10  -8   6    6.06    0.61
  10   8  -6    6.39    0.81
  11   7  -7    2.13    0.60
 -11  -7   7    2.32    0.47
  12   6  -8   31.63    1.43
 -12  -6   8   31.14    1.27
 -13  -5   9   21.04    1.04
  13   5  -9   22.73    1.19
 -14  -4  10   88.46    2.36
  14   4 -10   91.65    2.45
  15   3 -11   52.36    1.86
 -15  -3  11   57.55    1.95
 -16  -2  12   51.94    1.84
  16   2 -12   57.32    1.94
  17   1 -13    6.88    0.86
 -17  -1  13    7.85    0.89
  18   0 -14   25.32    1.34
 -18   0  14   23.00    1.32
 -19   1  15   53.77    2.02
  19  -1 -15   56.51    2.07
 -20   2  16    3.66    0.82
  20  -2 -16    3.57    0.78
  21  -3 -17    0.34    0.67
 -21   3  17   -0.67    0.60
  22  -4 -18    2.27    0.86
 -22   4  18    1.90    0.83
  23  -5 -19    1.30    0.95
 -23   5  19    0.09    0.73
   0 -16  -3    0.51    0.77
  -1 -15  -2   28.57    1.78
  -2 -14  -1   13.96    1.31
  -3 -13   0   13.88    1.25
  -4 -12   1   -0.16    0.62
  -5 -11   2  423.29    7.63
  -6 -10   3   53.47    1.98
  -7  -9   4   18.89    1.18
  -8  -8   5   39.26    1.21
  -8  -8   5   37.13    1.57
   9   7  -6  468.31    7.84
  -9  -7   6  462.90    7.74
 -10  -6   7  238.09    4.48
  10   6  -7  242.59    4.65
 -11  -5   8   26.03    1.12
  11   5  -8   24.35    1.19
 -12  -4   9   25.30    1.12
  12   4  -9   25.48    1.20
  13   3 -10   98.90    2.45
 -13  -3  10   98.74    2.49
  14   2 -11   92.13    2.35
 -14  -2  11   85.77    2.29
  15   1 -12   10.65    0.91
 -15  -1  12    8.72    0.82
  16   0 -13   -0.26    0.50
 -16   0  13   -0.15    0.52
 -17   1  14   40.90    1.68
  17  -1 -14   40.89    1.67
 -18   2  15   80.72    2.45
  18  -2 -15   85.66    2.52
 -19   3  16   70.04    2.28
  19  -3 -16   64.41    2.28
 -20   4  17   18.31    1.30
  20  -4 -17   16.61    1.34
  21  -5 -18   12.94    1.27
 -21   5  18   11.77    1.18
  22  -6 -19    4.71    0.98
   2 -16  -4    5.63    1.10
   1 -15  -3    3.73    0.98
   0 -14  -2    2.23    0.82
  -1 -13  -1   -0.06    0.61
  -2 -12   0    6.79    0.89
  -3 -11   1   42.75    1.82
  -4 -10   2   75.96    2.31
  -5  -9   3  227.27    4.59
  -6  -8   4   30.32    1.36
  -6  -8   4   31.16    1.00
  -7  -7   5    3.44    0.41
  -8  -6   6   12.65    0.69
   8   6  -6   12.62    0.89
  -9  -5   7  546.62    8.95
   9   5  -7  543.37    8.79
  10   4  -8  122.17    2.69
 -10  -4   8  122.08    2.63
 -11  -3   9   17.34    0.86
  11   3  -9   15.97    0.90
 -12  -2  10   15.97    0.92
  12   2 -10   14.45    0.90
 -13  -1  11   24.44    1.17
  13   1 -11   25.27    1.14
  14   0 -12   57.97    1.81
 -14   0  12   60.03    1.89
  15  -1 -13   68.52    2.05
 -15   1  13   67.11    2.03
  16  -2 -14  144.96    3.36
 -16   2  14  139.33    3.31
  17  -3 -15   17.34    1.19
 -17   3  15   19.23    1.22
 -18   4  16   19.41    1.26
  18  -4 -16   20.22    1.33
  19  -5 -17   12.48    1.13
 -19   5  17   13.61    1.11
  20  -6 -18    0.37    0.72
  21  -7 -19    9.01    1.19
   4 -16  -5    8.74    1.26
   3 -15  -4   18.81    1.52
   2 -14  -3    9.04    1.05
   1 -13  -2   -0.61    0.56
   0 -12  -1   67.53    2.26
  -1 -11   0   53.99    1.96
  -2 -10   1  185.12    4.01
  -3  -9   2  182.07    3.79
  -4  -8   3    1.30    0.49
  -4  -8   3    2.03    0.30
  -5  -7   4  417.09    6.74
  -5  -7   4  408.82    7.03
  -6  -6   5  268.89    4.63
   6   6  -5  270.04    4.81
  -7  -5   6  934.06   14.56
   7   5  -6  936.60   14.12
   8   4  -7    1.69    0.36
  -8  -4   7    2.72    0.38
  -9  -3   8   91.51    2.11
   9   3  -8   92.37    2.12
 -10  -2   9  388.32    6.66
  10   2  -9  389.42    6.41
  11   1 -10   10.17    0.73
 -11  -1  10    9.97    0.72
  12   0 -11   -0.21    0.31
 -12   0  11   -0.41    0.29
 -13   1  12   45.50    1.53
  13  -1 -12   50.29    1.61
  14  -2 -13    0.53    0.49
 -14   2  13   -0.29    0.42
 -15   3  14  122.25    3.02
  15  -3 -14  122.72    2.96
  16  -4 -15   73.48    2.24
 -16   4  15   74.50    2.21
 -17   5  16    4.25    0.75
  17  -5 -16    3.28    0.72
  18  -6 -17   14.67    1.19
  19  -7 -18   -0.61    0.71
  20  -8 -19    0.63    0.73
   6 -16  -6    8.20    1.27
   5 -15  -5    0.73    0.75
   4 -14  -4    7.81    1.02
   3 -13  -3   14.50    1.18
   2 -12  -2    6.23    0.88
   1 -11  -1   53.61    1.96
   0 -10   0  185.48    3.91
  -1  -9   1   73.77    2.13
  -2  -8   2    8.61    0.47
  -2  -8   2    9.20    0.78
  -3  -7   3    4.93    0.42
  -3  -7   3    4.74    0.54
  -4  -6   4   56.13    1.63
  -4  -6   4   53.76    1.28
  -5  -5   5   13.48    0.61
   5   5  -5   13.52    0.74
  -6  -4   6  398.59    6.44
   6   4  -6  383.24    6.32
   7   3  -7  935.74   13.93
  -7  -3   7  932.34   14.52
  -8  -2   8    8.67    0.62
   8   2  -8    8.54    0.60
   9   1  -9   12.29    0.74
  -9  -1   9   11.45    0.72
  10   0 -10   81.04    1.96
 -10   0  10   81.69    1.97
 -11   1  11   25.20    1.04
  11  -1 -11   22.38    0.98
 -12   2  12    3.88    0.53
  12  -2 -12    3.79    0.53
  13  -3 -13  104.47    2.46
 -13   3  13   98.71    2.47
  14  -4 -14    6.81    0.76
 -14   4  14    7.03    0.75
 -15   5  15    1.77    0.53
  15  -5 -15    1.50    0.60
  16  -6 -16    2.80    0.67
  17  -7 -17   -1.16    0.57
  18  -8 -18   21.96    1.45
   7 -15  -6   12.86    1.38
   6 -14  -5   14.02    1.25
   5 -13  -4   11.77    1.14
   4 -12  -3    1.95    0.61
   3 -11  -2  217.62    4.50
   2 -10  -1  175.06    3.76
   1  -9   0   70.65    2.00
   0  -8   1    8.49    0.73
  -1  -7   2   49.30    1.49
  -1  -7   2   50.22    1.12
  -2  -6   3  126.57    2.63
  -2  -6   3  123.17    2.28
  -3  -5   4  139.59    2.52
   4   4  -5  496.10    7.84
  -4  -4   5  517.35    8.05
   5   3  -6 1277.43   18.53
  -5  -3   6 1264.86   19.38
   6   2  -7  681.35   10.12
  -6  -2   7  659.84   10.56
  -7  -1   8    0.59    0.27
   7   1  -8    0.40    0.26
  -8   0   9    0.14    0.29
   8   0  -9    0.45    0.31
   9  -1 -10  290.93    4.86
  -9   1  10  283.31    5.06
 -10   2  11   14.06    0.77
  10  -2 -11   13.50    0.79
 -11   3  12   -0.26    0.31
  11  -3 -12    0.33    0.38
  12  -4 -13   96.98    2.39
 -12   4  13   98.45    2.37
 -13   5  14   22.83    1.12
  13  -5 -14   28.87    1.32
 -14   6  15    0.53    0.46
  14  -6 -15    0.38    0.54
  15  -7 -16   -0.38    0.49
  16  -8 -17    0.56    0.64
  17  -9 -18   -0.33    0.70
   9 -15  -7   -0.39    0.76
   8 -14  -6   -0.11    0.66
   7 -13  -5   -0.38    0.53
   6 -12  -4   11.55    1.05
   5 -11  -3   32.45    1.54
   4 -10  -2   67.98    2.01
   3  -9  -1  166.16    3.46
   2  -8   0   95.42    2.29
   1  -7   1  429.10    6.80
   1  -7   1  432.78    7.03
   0  -6   2   23.20    0.91
   0  -6   2   21.95    0.68
  -1  -5   3   75.52    1.53
  -1  -5   3   75.85    1.76
   2   4  -4  795.84   11.88
  -2  -4   4  804.87   12.32
  -3  -3   5 2997.87   45.85
   3   3  -5 3083.31   43.24
   4   2  -6 1200.88   17.28
  -4  -2   6 1178.86   18.15
  -5  -1   7   19.09    0.69
   5   1  -7   20.96    0.73
   6   0  -8   17.29    0.71
  -6   0   8   17.61    0.70
   7  -1  -9    1.24    0.32
   7  -1  -9    0.93    0.22
  -7   1   9    0.67    0.27
   8  -2 -10   16.60    0.61
  -8   2  10   16.14    0.74
   8  -2 -10   15.88    0.76
   9  -3 -11  222.66    3.92
   9  -3 -11  228.06    4.05
  -9   3  11  226.75    4.15
  10  -4 -12   78.39    2.00
 -10   4  12   75.56    1.94
 -11   5  13    1.59    0.43
  11  -5 -13    1.62    0.47
  12  -6 -14    2.04    0.61
 -12   6  14    2.68    0.52
  13  -7 -15   55.75    1.92
  14  -8 -16   18.64    1.26
  15  -9 -17   25.53    1.51
  16 -10 -18    0.99    0.73
  10 -14  -7    1.67    0.80
   9 -13  -6    3.26    0.83
   8 -12  -5   55.55    2.07
   7 -11  -4   -0.05    0.52
   6 -10  -3   51.29    1.76
   5  -9  -2    4.68    0.67
   4  -8  -1   19.92    1.02
   3  -7   0   58.97    1.30
   3  -7   0   61.47    1.60
   2  -6   1  111.41    2.34
   2  -6   1  109.75    2.06
   1  -5   2  291.78    4.73
   1  -5   2  287.70    4.78
   0  -4   3 1652.25   24.84
   0  -4   3 1636.76   23.71
   1   3  -4    3.59    0.30
  -1  -3   4    4.08    0.31
  -2  -2   5  421.58    6.74
   2   2  -5  429.22    6.44
   3   1  -6   27.89    0.74
  -3  -1   6   26.40    0.77
  -4   0   7    0.02    0.15
   4   0  -7   -0.09    0.15
   4   0  -7   -0.16    0.12
  -5   1   8  113.38    2.19
   5  -1  -8  109.60    2.09
   5  -1  -8  111.66    2.09
   6  -2  -9   81.60    1.69
   6  -2  -9   84.57    1.77
  -6   2   9   81.99    1.78
   7  -3 -10    4.87    0.47
   7  -3 -10    4.85    0.47
  -7   3  10    4.75    0.44
   8  -4 -11    6.32    0.57
  -8   4  11    2.17    0.36
   8  -4 -11    2.69    0.36
  -9   5  12   49.57    1.39
   9  -5 -12   42.70    1.42
 -10   6  13    0.75    0.36
  10  -6 -13    0.24    0.41
  11  -7 -14   12.16    0.97
  12  -8 -15    3.89    0.72
  13  -9 -16   21.99    1.38
  14 -10 -17    4.62    0.93
  15 -11 -18   14.48    1.35
  12 -14  -8   20.62    1.56
  11 -13  -7   10.77    1.14
  10 -12  -6   -0.01    0.61
   9 -11  -5    0.37    0.63
   8 -10  -4  195.03    4.11
   7  -9  -3    1.44    0.53
   6  -8  -2    0.55    0.38
   5  -7  -1    4.85    0.40
   5  -7  -1    4.92    0.53
   4  -6   0  385.82    6.26
   4  -6   0  390.61    6.31
   3  -5   1   75.81    1.58
   3  -5   1   75.07    1.69
   2  -4   2  194.63    3.33
   2  -4   2  198.12    3.36
   1  -3   3  693.91   10.23
   1  -3   3  693.17   10.71
   0  -2   4 1423.84   21.40
   0   2  -4 1403.08   20.26
   1   1  -5  219.58    3.43
  -1  -1   5  221.67    3.70
   1   1  -5  220.10    3.75
   2   0  -6  167.13    2.69
  -2   0   6  166.14    2.90
   2   0  -6  163.96    2.92
   3  -1  -7  532.03    8.63
   3  -1  -7  529.21    7.88
  -3   1   7  532.10    8.37
   4  -2  -8  408.36    6.78
   4  -2  -8  406.61    6.25
  -4   2   8  412.61    6.59
   5  -3  -9  223.44    3.91
   5  -3  -9  219.79    3.70
  -5   3   9  212.08    3.79
   6  -4 -10  256.81    4.52
   6  -4 -10  257.93    4.33
  -6   4  10  244.64    4.37
   7  -5 -11   29.81    1.02
   7  -5 -11   29.48    1.09
  -7   5  11   28.98    0.96
   8  -6 -12   66.68    1.83
   8  -6 -12   67.04    1.74
  -8   6  12   69.47    1.68
   9  -7 -13    0.75    0.52
  10  -8 -14   63.01    1.99
  11  -9 -15   35.39    1.65
  12 -10 -16   -0.44    0.61
  13 -11 -17    1.95    0.78
  14 -14  -9   24.60    1.72
  13 -13  -8   14.40    1.31
  12 -12  -7    6.41    0.98
  11 -11  -6   62.76    2.18
  10 -10  -5  132.01    3.27
   9  -9  -4   37.32    1.52
   8  -8  -3   12.02    0.88
   7  -7  -2   19.38    0.77
   7  -7  -2   18.44    0.92
   6  -6  -1   54.71    1.49
   6  -6  -1   51.44    1.29
   5  -5   0    8.82    0.52
   5  -5   0   10.22    0.64
   4  -4   1   97.34    1.94
   4  -4   1   97.07    1.92
   3  -3   2  803.67   11.69
   3  -3   2  799.18   12.38
   2  -2   3  214.75    3.38
   2  -2   3  216.05    3.63
  -1   1  -4  179.54    3.12
   1  -1   4  180.66    3.07
  -1   1  -4  177.73    2.78
   0   0   5   -0.36    0.13
   0   0  -5   -0.41    0.13
   0   0  -5   -0.30    0.12
   1  -1  -6 1543.49   24.40
  -1   1   6 1531.59   23.41
   1  -1  -6 1568.76   22.10
  -2   2   7   18.47    0.64
   2  -2  -7   20.03    0.61
   2  -2  -7   19.14    0.69
   3  -3  -8   99.86    1.91
  -3   3   8  100.20    1.94
   3  -3  -8   97.86    2.05
   4  -4  -9    6.33    0.61
  -4   4   9    6.31    0.49
   4  -4  -9    6.20    0.56
   5  -5 -10   79.51    1.88
  -5   5  10   78.24    1.71
   5  -5 -10   79.09    1.84
  -6   6  11    7.09    0.56
   6  -6 -11    7.67    0.63
   6  -6 -11    7.25    0.67
   7  -7 -12   30.91    1.24
   7  -7 -12   31.68    1.31
   8  -8 -13   28.76    1.36
   9  -9 -14   21.50    1.29
  10 -10 -15  129.37    3.32
  11 -11 -16   13.63    1.23
  12 -12 -17   -0.40    0.67
  15 -13  -9   37.28    1.97
  14 -12  -8   33.01    1.80
  13 -11  -7    4.61    0.83
  12 -10  -6   12.13    1.05
  11  -9  -5  110.86    2.72
  10  -8  -4   78.27    2.13
   9  -7  -3    1.39    0.37
   9  -7  -3    2.30    0.47
   8  -6  -2   59.49    1.59
   8  -6  -2   62.49    1.55
   7  -5  -1   92.67    1.99
   7  -5  -1   94.83    2.00
   6  -4   0  293.71    4.96
   6  -4   0  294.26    4.72
   5  -3   1  176.62    2.95
   5  -3   1  179.12    3.22
   4  -2   2  239.50    4.07
   4  -2   2  237.47    3.67
  -3   1  -3 1334.46   21.00
   3  -1   3 1337.66   19.26
   3  -1   3 1324.53   20.24
  -2   0  -4  906.29   14.47
   2   0   4  910.51   13.96
  -1  -1  -5   63.90    1.41
  -1  -1  -5   65.65    1.09
   1   1   5   64.30    1.35
   0  -2  -6  209.96    3.19
   0   2   6  200.74    3.44
   0  -2  -6  200.55    3.64
   1  -3  -7  967.26   15.51
   1  -3  -7  945.21   13.97
  -1   3   7  984.70   14.80
  -2   4   8 2171.61   32.37
   2  -4  -8 2180.22   30.73
   2  -4  -8 2101.39   33.86
   3  -5  -9   21.78    0.86
  -3   5   9   20.39    0.69
   3  -5  -9   21.48    0.96
   4  -6 -10  223.89    4.29
   4  -6 -10  223.68    3.99
  -4   6  10  223.49    3.83
   5  -7 -11   18.27    1.09
   5  -7 -11   18.94    0.99
   6  -8 -12    6.60    0.75
   6  -8 -12    5.99    0.76
   7  -9 -13  128.47    3.13
   7  -9 -13  129.75    3.10
   8 -10 -14   28.85    1.49
   9 -11 -15    1.66    0.72
  10 -12 -16   36.61    1.84
  16 -12  -9    3.12    0.90
  15 -11  -8   29.75    1.68
  14 -10  -7   58.47    2.06
  13  -9  -6   22.43    1.28
  12  -8  -5    3.60    0.67
  11  -7  -4   54.74    1.69
  11  -7  -4   52.71    1.54
  10  -6  -3   50.30    1.46
  10  -6  -3   52.54    1.52
   9  -5  -2  132.49    2.61
   9  -5  -2  131.90    2.68
   8  -4  -1   58.01    1.48
   8  -4  -1   55.73    1.36
   7  -3   0   73.02    1.51
   7  -3   0   73.21    1.73
   6  -2   1  252.92    4.35
  -6   2  -1  247.35    4.21
   6  -2   1  252.52    3.89
   5  -1   2  141.39    2.22
  -5   1  -2  142.93    2.55
   5  -1   2  140.07    2.65
  -4   0  -3   -0.07    0.14
   4   0   3   -0.06    0.16
  -3  -1  -4  810.97   13.09
   3   1   4  820.54   12.61
  -2  -2  -5  575.85    9.44
   2   2   5  569.50    8.98
  -2  -2  -5  578.49    8.36
  -1  -3  -6   93.96    1.70
  -1  -3  -6   99.60    2.08
   1   3   6   95.65    1.83
   0  -4  -7   40.41    1.25
   0   4   7   37.97    0.94
   0  -4  -7   38.51    1.00
   1  -5  -8  371.20    6.51
  -1   5   8  362.50    5.89
   1  -5  -8  372.21    5.84
   2  -6  -9  217.89    3.84
  -2   6   9  213.74    3.64
   2  -6  -9  219.75    4.25
   3  -7 -10   -0.07    0.33
   3  -7 -10   -0.13    0.39
   4  -8 -11    7.02    0.77
   4  -8 -11    7.12    0.78
   5  -9 -12  114.24    3.00
   5  -9 -12  113.07    2.79
   6 -10 -13    0.25    0.51
   6 -10 -13   -0.32    0.54
   7 -11 -14  107.93    2.94
   8 -12 -15    0.03    0.68
   9 -13 -16    6.86    1.16
  18 -12 -10    0.30    0.75
  17 -11  -9    9.87    1.16
  16 -10  -8    1.65    0.75
  15  -9  -7   13.63    1.08
  14  -8  -6   78.67    2.30
  13  -7  -5    6.70    0.76
  13  -7  -5    6.99    0.71
  12  -6  -4   34.58    1.25
  12  -6  -4   32.68    1.25
  11  -5  -3  205.19    3.91
  11  -5  -3  202.22    3.70
  10  -4  -2  268.21    4.83
  10  -4  -2  269.97    4.49
   9  -3  -1  299.03    4.82
   9  -3  -1  307.43    5.28
  -8   2   0  633.05   10.26
   8  -2   0  642.31    9.45
   8  -2   0  646.54   10.26
  -7   1  -1  665.46   10.62
   7  -1   1  656.25   10.52
   7  -1   1  659.10    9.60
   6   0   2  397.02    5.88
  -6   0  -2  400.15    6.62
   6   0   2  402.44    6.60
  -5  -1  -3   20.65    0.74
   5   1   3   21.77    0.76
  -4  -2  -4 1356.89   21.57
   4   2   4 1358.56   20.69
  -4  -2  -4 1358.23   19.59
  -3  -3  -5  362.03    5.50
  -3  -3  -5  369.22    6.35
   3   3   5  371.97    5.96
  -2  -4  -6  408.65    6.21
  -2  -4  -6  408.92    7.04
   2   4   6  413.27    6.54
  -1  -5  -7  359.15    6.33
  -1  -5  -7  354.94    5.56
   1   5   7  345.70    5.66
   0   6   8  117.13    2.13
   0  -6  -8  119.55    2.74
   0  -6  -8  120.59    2.39
   1  -7  -9   85.87    2.01
   1  -7  -9   85.09    2.32
   2  -8 -10    0.62    0.55
   2  -8 -10    1.38    0.52
   3  -9 -11   39.25    1.75
   3  -9 -11   39.80    1.55
   4 -10 -12    7.07    0.89
   4 -10 -12    5.71    0.79
   5 -11 -13   -0.33    0.70
   5 -11 -13   -0.25    0.57
   6 -12 -14    7.57    1.00
   7 -13 -15   26.92    1.68
  19 -11 -10    0.56    0.76
  18 -10  -9   14.22    1.27
  17  -9  -8    3.89    0.82
  16  -8  -7    1.75    0.58
  15  -7  -6   39.04    1.54
  15  -7  -6   37.67    1.53
  14  -6  -5  260.96    4.79
  14  -6  -5  259.34    4.98
  13  -5  -4  154.55    3.12
  13  -5  -4  153.84    3.29
  12  -4  -3   92.88    2.24
  12  -4  -3   90.26    2.01
  11  -3  -2   81.08    1.76
  11  -3  -2   80.11    2.01
  10  -2  -1  533.94    8.02
  10  -2  -1  530.99    8.76
 -10   2   1  528.96    8.57
   9  -1   0  470.20    7.75
  -9   1   0  464.43    7.62
   9  -1   0  465.17    6.99
  -8   0  -1    0.34    0.17
   8   0   1    0.00    0.16
   8   0   1    0.11    0.29
  -7  -1  -2    3.92    0.37
   7   1   2    3.08    0.44
   7   1   2    3.47    0.33
  -6  -2  -3  148.99    2.85
   6   2   3  144.32    2.78
  -5  -3  -4   10.34    0.45
   5   3   4   10.10    0.55
  -5  -3  -4   10.74    0.70
  -4  -4  -5  117.54    2.09
   4   4   5  115.41    2.24
  -4  -4  -5  118.84    2.56
   3   5   6  326.90    5.33
  -3  -5  -6  329.84    5.18
  -3  -5  -6  324.11    5.92
  -2  -6  -7   14.43    0.73
   2   6   7   14.31    0.56
  -2  -6  -7   16.09    0.98
  -1  -7  -8  208.68    3.77
  -1  -7  -8  208.88    4.31
   0  -8  -9   28.87    1.14
   0  -8  -9   27.77    1.45
   1  -9 -10   13.73    1.18
   1  -9 -10   11.88    0.99
   2 -10 -11   37.69    1.78
   2 -10 -11   37.67    1.54
   3 -11 -12   22.21    1.31
   3 -11 -12   23.43    1.53
   4 -12 -13    8.48    1.10
   4 -12 -13    8.96    1.04
   5 -13 -14   25.59    1.54
   6 -14 -15    0.86    0.78
  20 -10 -10    1.74    0.79
  19  -9  -9   13.44    1.22
  18  -8  -8    2.00    0.65
  17  -7  -7    5.56    0.80
  16  -6  -6   14.07    1.13
  16  -6  -6   16.64    1.06
  15  -5  -5   23.64    1.12
  15  -5  -5   23.11    1.18
  14  -4  -4   67.81    1.76
  14  -4  -4   66.57    1.96
  13  -3  -3  137.61    3.00
  13  -3  -3  135.54    2.68
  12  -2  -2    1.40    0.30
  12  -2  -2    1.53    0.44
  11  -1  -1   53.80    1.56
  11  -1  -1   52.98    1.26
 -11   1   1   55.06    1.25
  10   0   0  364.22    6.27
 -10   0   0  369.36    6.11
  10   0   0  352.26    5.56
  -9  -1  -1 1139.35   18.23
   9   1   1 1150.70   16.50
   9   1   1 1136.56   17.74
   8   2   2  215.07    3.43
   8   2   2  211.99    3.89
  -8  -2  -2  213.80    3.93
  -7  -3  -3  220.32    3.52
   7   3   3  211.00    3.87
  -7  -3  -3  218.80    4.08
  -6  -4  -4  431.26    7.47
  -6  -4  -4  422.78    6.56
   6   4   4  436.26    7.01
   5   5   5  511.08    8.10
  -5  -5  -5  507.66    8.76
  -5  -5  -5  507.08    7.73
  -4  -6  -6  102.95    2.57
  -4  -6  -6  102.48    2.10
   4   6   6  102.31    1.99
  -3  -7  -7   95.07    2.08
  -3  -7  -7   92.33    2.47
  -2  -8  -8   82.63    2.05
  -2  -8  -8   81.85    2.41
  -1  -9  -9  332.72    5.83
  -1  -9  -9  334.64    6.60
   0 -10 -10   51.34    1.72
   0 -10 -10   51.18    2.10
   1 -11 -11   37.21    1.56
   1 -11 -11   36.99    1.86
   2 -12 -12    3.88    0.77
   2 -12 -12    3.46    0.88
   3 -13 -13   17.92    1.62
   3 -13 -13   19.30    1.46
   4 -14 -14   13.56    1.33
  21  -9 -10    0.98    0.78
  20  -8  -9   10.90    1.08
  19  -7  -8   23.67    1.39
  19  -7  -8   24.37    1.39
  18  -6  -7   -0.20    0.50
  18  -6  -7    0.42    0.51
  17  -5  -6   97.22    2.64
  17  -5  -6   97.92    2.50
  16  -4  -5    0.23    0.55
  16  -4  -5    0.45    0.48
  15  -3  -4   26.84    1.25
  15  -3  -4   28.64    1.13
  14  -2  -3   29.59    1.07
  14  -2  -3   29.42    1.30
  13  -1  -2   26.75    1.18
  13  -1  -2   29.42    0.98
  12   0  -1    0.15    0.29
  12   0  -1    0.26    0.43
 -12   0   1    0.39    0.26
  11   1   0  209.68    3.51
  11   1   0  205.77    3.97
 -11  -1   0  205.56    3.77
 -10  -2  -1  385.32    6.63
  10   2   1  380.15    5.93
  10   2   1  385.21    6.58
   9   3   2    0.09    0.29
   9   3   2    0.36    0.24
  -9  -3  -2    0.29    0.31
   8   4   3  445.61    7.39
  -8  -4  -3  445.54    6.94
  -8  -4  -3  452.08    7.83
  -7  -5  -4   14.34    0.98
   7   5   4   14.51    0.71
  -7  -5  -4   14.11    0.70
  -6  -6  -5  185.55    3.29
   6   6   5  178.93    3.26
  -6  -6  -5  182.35    3.84
  -5  -7  -6  105.76    2.25
  -5  -7  -6  104.07    2.72
  -4  -8  -7   24.23    1.45
  -4  -8  -7   25.98    1.11
  -3  -9  -8   23.43    1.17
  -3  -9  -8   22.52    1.47
  -2 -10  -9   21.15    1.47
  -2 -10  -9   20.86    1.13
  -1 -11 -10   25.05    1.66
  -1 -11 -10   20.16    1.17
   0 -12 -11    0.41    0.79
   0 -12 -11   -0.40    0.56
   1 -13 -12    0.89    0.65
   1 -13 -12    0.88    0.89
   2 -14 -13   19.07    1.44
   2 -14 -13   21.42    1.86
  21  -7  -9    1.56    0.75
  21  -7  -9    3.07    0.77
  20  -6  -8    0.16    0.62
  20  -6  -8    0.55    0.56
  19  -5  -7   65.76    2.08
  19  -5  -7   61.33    2.13
  18  -4  -6    1.90    0.65
  18  -4  -6    2.98    0.65
  17  -3  -5  124.26    2.79
  17  -3  -5  125.28    3.11
  16  -2  -4    1.84    0.60
  15  -1  -3    0.70    0.55
  15  -1  -3    1.21    0.36
  14   0  -2   49.15    1.37
  14   0  -2   50.56    1.68
  13   1  -1  564.67    9.54
 -13  -1   1  576.27    9.44
  13   1  -1  563.79    8.73
  12   2   0    1.83    0.36
 -11  -3  -1    0.16    0.32
  11   3   1    0.09    0.35
  11   3   1    1.98    0.35
  10   4   2  252.82    4.58
  10   4   2  249.49    4.22
 -10  -4  -2  252.60    4.81
  -9  -5  -3  117.20    2.76
  -9  -5  -3  111.88    2.32
   9   5   3  110.75    2.41
   8   6   4   19.40    0.83
  -8  -6  -4   18.71    0.86
  -8  -6  -4   18.01    1.20
  -7  -7  -5  187.16    3.49
  -7  -7  -5  184.21    4.07
  -6  -8  -6   -0.29    0.55
  -6  -8  -6    0.21    0.38
  -5  -9  -7   79.90    2.10
  -5  -9  -7   86.43    2.63
  -4 -10  -8   38.51    1.85
  -4 -10  -8   39.36    1.49
  -3 -11  -9   17.28    1.14
  -3 -11  -9   16.84    1.50
  -2 -12 -10    7.30    0.87
  -2 -12 -10    7.77    1.19
  -1 -13 -11   44.32    1.86
  -1 -13 -11   41.40    2.26
   0 -14 -12    0.24    1.01
  23  -7 -10    8.09    1.04
  22  -6  -9   36.80    1.81
  22  -6  -9   36.05    1.74
  21  -5  -8    8.70    0.97
  21  -5  -8    9.03    1.02
  20  -4  -7    1.49    0.68
  20  -4  -7    1.20    0.69
  19  -3  -6  117.75    3.10
  19  -3  -6  115.49    2.75
  18  -2  -5    8.93    0.92
  18  -2  -5   10.46    0.86
  17  -1  -4   31.48    1.51
  17  -1  -4   31.20    1.25
  16   0  -3    0.14    0.59
  16   0  -3    0.23    0.41
  15   1  -2    0.39    0.47
  15   1  -2    0.81    0.41
 -14  -2   1  684.12   11.15
  14   2  -1  652.32   11.16
  14   2  -1  674.11   10.26
  13   3   0  188.66    3.86
 -13  -3   0  187.99    3.76
  13   3   0  185.97    3.45
 -12  -4  -1   50.84    1.63
  12   4   1   51.41    1.43
  12   4   1   51.97    1.59
  11   5   2    4.90    0.60
 -11  -5  -2    4.89    0.64
 -10  -6  -3  185.83    4.08
  10   6   3  193.02    3.70
 -10  -6  -3  194.50    3.61
  -9  -7  -4    4.03    0.71
  -9  -7  -4    3.47    0.54
   9   7   4    3.56    0.49
  -8  -8  -5   32.74    1.31
  -8  -8  -5   31.09    1.59
  -7  -9  -6   57.48    2.17
  -7  -9  -6   58.41    1.75
  -6 -10  -7   45.76    2.04
  -5 -11  -8   17.89    1.51
  -4 -12  -9   46.24    2.22
  -3 -13 -10    9.11    1.36
  -2 -14 -11    0.65    1.06
  24  -6 -10   -0.20    0.70
  24  -6 -10   -0.02    0.72
  23  -5  -9    3.08    0.83
  23  -5  -9    2.17    0.87
  22  -4  -8   35.10    1.75
  22  -4  -8   34.22    1.61
  21  -3  -7    0.30    0.66
  21  -3  -7    0.28    0.52
  20  -2  -6   14.41    1.20
  20  -2  -6   15.63    1.09
  19  -1  -5    3.69    0.64
  19  -1  -5    3.10    0.69
  18   0  -4   37.97    1.63
  18   0  -4   33.50    1.33
  17   1  -3  167.92    3.36
  17   1  -3  160.75    3.73
  16   2  -2   17.64    1.00
  16   2  -2   17.17    1.20
 -15  -3   1   21.59    1.08
  15   3  -1   22.22    1.20
  15   3  -1   19.25    1.00
 -14  -4   0  138.51    3.12
  14   4   0  132.89    3.11
  13   5   1  319.75    5.82
 -13  -5  -1  312.42    6.00
 -12  -6  -2    0.54    0.53
  12   6   2    0.19    0.40
  11   7   3   23.13    1.06
 -11  -7  -3   22.61    1.39
 -10  -8  -4  247.80    5.24
  -9  -9  -5    2.12    0.79
  -8 -10  -6   20.05    1.43
  -7 -11  -7    0.00    0.78
  -6 -12  -8    1.97    0.99
  -5 -13  -9    5.89    1.27
  -4 -14 -10   10.46    1.52
  25  -5 -10   -0.02    0.73
  24  -4  -9    0.87    0.86
  23  -3  -8   12.83    1.21
  22  -2  -7   21.97    1.42
  21  -1  -6    0.60    0.67
  20   0  -5   -0.49    0.61
  19   1  -4   -0.57    0.51
  18   2  -3   25.12    1.40
  17   3  -2   59.77    2.00
  16   4  -1    3.02    0.73
 -15  -5   0    3.61    0.69
  15   5   0    2.83    0.65
  14   6   1   35.30    1.46
 -14  -6  -1   33.42    1.59
 -13  -7  -2    0.56    0.65
  13   7   2    0.41    0.50
 -12  -8  -3   23.29    1.44
 -11  -9  -4   45.40    2.00
 -10 -10  -5   25.10    1.63
  -9 -11  -6   13.95    1.38
  -8 -12  -7    2.64    0.94
  -7 -13  -8    0.46    0.96
  -6 -14  -9   19.83    1.76
  25  -3  -9    0.41    0.72
  24  -2  -8    1.52    0.90
  23  -1  -7   21.89    1.50
  22   0  -6   42.53    1.87
  21   1  -5   13.01    1.13
  20   2  -4    8.82    1.04
  19   3  -3   49.23    1.92
  18   4  -2   58.72    2.04
  17   5  -1    1.18    0.61
  16   6   0   68.05    2.07
 -16  -6   0   63.32    2.18
 -15  -7  -1   21.81    1.40
  15   7   1   19.81    1.16
 -14  -8  -2   50.29    2.05
 -13  -9  -3   25.28    1.61
 -12 -10  -4    0.56    0.77
 -11 -11  -5    0.68    0.77
 -10 -12  -6   29.72    1.94
  -9 -13  -7   10.95    1.43
  -8 -14  -8    3.00    1.10
  26  -2  -9    1.88    0.89
  25  -1  -8   -0.11    0.81
  24   0  -7   -0.09    0.76
  23   1  -6   10.45    1.19
  22   2  -5    4.13    0.82
  21   3  -4    2.77    0.79
  20   4  -3   -0.12    0.64
  19   5  -2    0.42    0.64
  18   6  -1   18.28    1.22
  17   7   0    1.45    0.63
 -17  -7   0    2.17    0.69
 -16  -8  -1   22.89    1.46
 -15  -9  -2   14.66    1.33
 -14 -10  -3   36.78    1.90
 -13 -11  -4   10.79    1.24
 -12 -12  -5   28.13    1.87
 -11 -13  -6   -1.23    0.72
  26   0  -8    3.91    0.93
  25   1  -7   -0.43    0.84
  24   2  -6    3.65    1.05
  23   3  -5    6.46    1.04
  22   4  -4   13.84    1.31
  21   5  -3   27.32    1.58
  20   6  -2    2.23    0.72
  19   7  -1    2.83    0.77
 -17  -9  -1   16.13    1.32
 -16 -10  -2    0.23    0.72
 -15 -11  -3   -0.13    0.73
 -14 -12  -4    2.00    0.94
 -13 -13  -5    1.85    0.88
  26   2  -7   17.12    1.61
  25   3  -6    0.50    0.86
  24   4  -5   -0.48    0.85
  23   5  -4   12.24    1.33
  22   6  -3    9.13    1.20
  21   7  -2   34.47    1.71
 -18 -10  -1   33.43    1.80
 -17 -11  -2   26.20    1.68
 -16 -12  -3    2.73    0.89
  25   5  -5    1.10    0.89
  24   6  -4    8.22    1.25
  23   7  -3    2.90    1.04
  20  10 -11   11.06    1.42
  21   9 -12    8.41    1.23
 -21  -9  12    6.31    0.97
 -22  -8  13    2.27    0.85
  22   8 -13    2.50    0.96
 -23  -7  14    4.28    0.93
  23   7 -14    5.04    1.18
 -24  -6  15    6.94    1.09
 -14 -14   6   17.25    1.77
 -15 -13   7   28.48    2.51
 -16 -12   8   10.90    4.40
  18  10 -10    0.66    0.78
  19   9 -11    4.38    1.05
 -19  -9  11    4.92    0.82
  20   8 -12   42.48    2.15
 -20  -8  12   41.81    1.90
  21   7 -13   12.89    1.41
 -21  -7  13   12.39    1.19
  22   6 -14    7.78    1.10
 -22  -6  14    6.57    1.04
  23   5 -15    5.00    1.01
 -24  -4  16   26.61    1.68
  24   4 -16   26.19    1.70
 -25  -3  17    3.26    0.93
 -11 -15   4   38.77    2.23
 -12 -14   5   13.23    1.44
 -13 -13   6    3.46    1.06
 -14 -12   7    0.83    1.02
 -15 -11   8   63.90    4.44
  17   9 -10    1.74    0.79
 -17  -9  10    0.96    0.51
  18   8 -11    4.28    0.90
 -18  -8  11    3.17    0.70
  19   7 -12    2.87    0.82
 -19  -7  12    1.16    0.65
 -20  -6  13   14.99    1.16
  20   6 -13   14.28    1.29
 -21  -5  14    2.96    0.72
  21   5 -14    2.72    0.88
 -22  -4  15    0.09    0.67
  22   4 -15   -0.26    0.64
 -23  -3  16   21.61    1.53
  23   3 -16   21.13    1.57
  24   2 -17   49.68    2.34
 -24  -2  17   47.11    2.34
 -25  -1  18    2.61    1.06
  -8 -16   2   29.22    2.04
  -9 -15   3    1.06    0.89
 -10 -14   4    1.21    0.82
 -11 -13   5   29.66    1.86
 -12 -12   6   14.78    1.37
 -13 -11   7    5.83    1.08
 -14 -10   8   19.26    2.21
 -15  -9   9   87.94    2.42
  15   9  -9   90.11    2.81
 -16  -8  10    0.28    0.45
  16   8 -10   -1.20    0.62
 -17  -7  11   93.73    2.66
  17   7 -11   93.30    2.87
 -18  -6  12    0.48    0.56
  18   6 -12    1.36    0.69
 -19  -5  13    1.30    0.62
  19   5 -13    1.11    0.68
  20   4 -14   44.32    1.94
 -20  -4  14   49.08    2.03
  21   3 -15    1.86    0.78
 -21  -3  15    1.51    0.75
 -22  -2  16    1.66    0.78
  22   2 -16    1.95    0.79
  23   1 -17    8.93    1.20
 -23  -1  17    9.83    1.16
 -24   0  18   35.84    2.03
  24   0 -18   33.07    1.96
  -6 -16   1   30.33    1.95
  -7 -15   2    5.04    1.13
  -8 -14   3    0.67    0.70
  -9 -13   4    4.38    0.88
 -10 -12   5    0.42    0.74
 -11 -11   6   59.46    2.38
 -12 -10   7    0.75    0.69
 -13  -9   8   24.73    1.12
  13   9  -8   22.95    1.40
  14   8  -9   17.77    1.27
 -14  -8   9   17.37    1.01
 -15  -7  10   77.75    2.26
  15   7 -10   78.37    2.50
 -16  -6  11   -0.04    0.39
  16   6 -11   -0.25    0.54
  17   5 -12    2.80    0.72
 -17  -5  12    2.77    0.60
  18   4 -13   23.85    1.43
 -18  -4  13   24.49    1.40
 -19  -3  14    9.08    0.99
  19   3 -14    8.95    1.03
 -20  -2  15   47.63    2.05
  20   2 -15   48.21    2.04
  21   1 -16    8.95    1.11
 -21  -1  16    9.74    1.18
  22   0 -17    0.98    0.73
 -22   0  17   -0.36    0.67
  23  -1 -18   11.80    1.32
 -23   1  18   15.15    1.45
  24  -2 -19   22.08    1.69
 -24   2  19   23.34    1.62
  -4 -16   0   23.34    1.71
  -5 -15   1   11.01    1.31
  -6 -14   2   24.68    1.68
  -7 -13   3    5.31    0.97
  -8 -12   4   42.09    2.00
  -9 -11   5    1.20    0.66
 -10 -10   6    5.70    0.86
 -11  -9   7   94.93    2.35
  12   8  -8   12.62    1.10
 -12  -8   8   12.65    0.88
 -13  -7   9  102.09    2.57
  13   7  -9   99.19    2.78
  14   6 -10   17.02    1.22
 -14  -6  10   17.61    1.02
  15   5 -11   76.58    2.33
 -15  -5  11   75.10    2.24
  16   4 -12   -0.04    0.58
 -16  -4  12    0.70    0.50
 -17  -3  13   13.70    1.09
  17   3 -13   15.96    1.24
 -18  -2  14   71.84    2.35
  18   2 -14   72.92    2.33
  19   1 -15   55.69    2.07
 -19  -1  15   57.58    2.17
  20   0 -16    5.64    0.93
 -20   0  16    6.50    0.94
  21  -1 -17   55.68    2.18
 -21   1  17   55.23    2.15
  22  -2 -18    0.71    0.78
 -22   2  18   -0.68    0.68
 -23   3  19    0.90    0.80
  23  -3 -19    0.04    0.75
  -2 -16  -1   17.90    1.60
  -3 -15   0    0.41    0.68
  -4 -14   1    1.61    0.79
  -5 -13   2    0.89    0.74
  -6 -12   3   24.30    1.54
  -7 -11   4    1.39    0.66
  -8 -10   5   15.93    1.22
  -9  -9   6   18.01    1.19
  -9  -9   6   17.05    0.90
  10   8  -7   13.10    1.08
 -10  -8   7   14.41    0.86
  11   7  -8  227.58    4.63
 -11  -7   8  230.80    4.40
  12   6  -9  196.01    3.99
 -12  -6   9  176.87    3.79
  13   5 -10   89.92    2.45
 -13  -5  10   91.78    2.37
  14   4 -11    2.19    0.56
 -14  -4  11    3.51    0.63
  15   3 -12  156.82    3.56
 -15  -3  12  161.68    3.60
 -16  -2  13   30.68    1.43
  16   2 -13   30.60    1.44
 -17  -1  14   40.11    1.66
  17   1 -14   38.94    1.64
  18   0 -15   -0.43    0.56
 -18   0  15   -0.26    0.59
 -19   1  16    0.58    0.63
  19  -1 -16    0.00    0.63
  20  -2 -17    3.56    0.86
  21  -3 -18   79.05    2.74
 -21   3  18   84.75    2.75
 -22   4  19    6.81    1.03
  22  -4 -19    7.74    1.14
   0 -16  -2   -0.42    0.75
  -1 -15  -1    0.18    0.73
  -2 -14   0   15.10    1.28
  -3 -13   1   38.86    1.85
  -4 -12   2    3.66    0.75
  -5 -11   3   33.74    1.65
  -6 -10   4   17.93    1.22
  -7  -9   5   21.33    1.25
  -8  -8   6    2.27    0.42
   9   7  -7   49.72    1.77
  -9  -7   7   48.93    1.49
  10   6  -8   18.86    1.16
 -10  -6   8   16.23    0.91
 -11  -5   9    2.93    0.53
  11   5  -9    3.11    0.58
 -12  -4  10  160.52    3.39
  12   4 -10  161.10    3.43
 -13  -3  11   36.08    1.44
  13   3 -11   35.95    1.44
  14   2 -12   62.22    1.93
 -14  -2  12   64.90    1.95
 -15  -1  13   69.81    2.10
  15   1 -13   67.07    2.08
 -16   0  14    9.92    0.98
  16   0 -14    8.45    0.90
  17  -1 -15    0.21    0.54
 -17   1  15    0.61    0.58
 -18   2  16   16.82    1.20
  18  -2 -16   17.25    1.24
  19  -3 -17    0.58    0.65
 -19   3  17    0.43    0.61
  20  -4 -18    7.81    1.07
 -20   4  18    9.62    1.05
 -21   5  19   17.09    1.34
  21  -5 -19   14.37    1.41
   2 -16  -3    2.80    0.98
   1 -15  -2   13.06    1.27
   0 -14  -1    1.81    0.75
  -1 -13   0    1.63    0.71
  -2 -12   1   53.73    2.04
  -3 -11   2  201.03    4.28
  -4 -10   3   53.79    1.92
  -5  -9   4   68.94    2.11
  -6  -8   5  103.23    2.65
  -6  -8   5  103.08    2.20
  -7  -7   6   80.39    1.88
   7   7  -6   81.73    2.19
  -8  -6   7   19.74    0.88
   8   6  -7   18.92    0.99
   9   5  -8  173.71    3.48
  -9  -5   8  170.96    3.37
  10   4  -9    0.93    0.39
 -10  -4   9    0.46    0.34
 -11  -3  10   13.20    0.78
  11   3 -10   15.77    0.93
 -12  -2  11   55.52    1.67
  12   2 -11   54.13    1.67
 -13  -1  12   51.99    1.68
  13   1 -12   49.10    1.60
 -14   0  13    0.03    0.48
  14   0 -13   -0.07    0.47
  15  -1 -14  181.26    3.86
 -15   1  14  181.60    3.96
 -16   2  15   18.90    1.18
  16  -2 -15   21.05    1.27
 -17   3  16    2.04    0.65
  17  -3 -16    2.55    0.70
 -18   4  17  101.57    2.87
  18  -4 -17  102.32    2.92
  19  -5 -18    7.50    1.03
 -19   5  18   11.34    1.08
  20  -6 -19    4.39    0.94
   4 -16  -4   12.83    1.41
   3 -15  -3    0.41    0.72
   2 -14  -2    1.86    0.74
   1 -13  -1   32.34    1.63
   0 -12   0   21.97    1.36
  -1 -11   1   52.56    1.96
  -2 -10   2   13.78    1.05
  -3  -9   3  174.11    3.79
  -4  -8   4   37.43    1.47
  -4  -8   4   37.79    1.09
  -5  -7   5    5.50    0.47
  -5  -7   5    5.64    0.66
   6   6  -6  159.92    3.23
  -6  -6   6  153.47    2.99
   7   5  -7  293.89    5.05
  -7  -5   7  280.68    5.01
  -8  -4   8   88.61    2.08
   8   4  -8   99.44    2.23
   9   3  -9  678.51   10.55
  -9  -3   9  682.71   10.97
  10   2 -10    6.73    0.61
 -10  -2  10    5.45    0.58
  11   1 -11   23.39    1.03
 -11  -1  11   23.88    1.03
 -12   0  12   39.11    1.38
  12   0 -12   37.52    1.33
 -13   1  13  186.70    3.85
  13  -1 -13  185.83    3.80
 -14   2  14   17.26    1.05
  14  -2 -14   16.67    1.09
  15  -3 -15   17.91    1.14
 -15   3  15   16.58    1.08
 -16   4  16   11.73    0.98
  16  -4 -16   10.96    0.98
  17  -5 -17    0.19    0.56
 -17   5  17    0.57    0.53
  18  -6 -18   -0.06    0.67
  19  -7 -19    3.63    0.91
   6 -16  -5    6.45    1.13
   5 -15  -4    1.00    0.76
   4 -14  -3   14.79    1.27
   3 -13  -2    7.46    0.97
   2 -12  -1   54.50    2.03
   1 -11   0   52.40    1.92
  -1  -9   2   58.27    1.85
  -2  -8   3   52.79    1.25
  -2  -8   3   51.46    1.66
  -3  -7   4 1107.13   17.08
  -3  -7   4 1121.30   16.83
  -4  -6   5 1364.83   20.84
  -5  -5   6  633.12    9.97
   5   5  -6  625.20    9.75
   6   4  -7  352.54    5.89
  -6  -4   7  365.40    6.02
  -7  -3   8   33.21    1.07
   7   3  -8   33.49    1.16
   8   2  -9  209.33    3.77
  -8  -2   9  212.59    3.89
  -9  -1  10  289.43    5.17
   9   1 -10  294.39    5.01
  10   0 -11   -0.36    0.24
 -10   0  11    0.12    0.27
  11  -1 -12   30.12    1.21
 -11   1  12   31.69    1.22
 -12   2  13  156.70    3.34
  12  -2 -13  159.06    3.29
  13  -3 -14  187.20    3.83
 -13   3  14  189.71    3.90
  14  -4 -15    0.00    0.45
 -14   4  15   -0.38    0.43
  15  -5 -16    2.63    0.66
 -15   5  16    2.75    0.62
  16  -6 -17    3.86    0.75
  17  -7 -18   -0.11    0.63
  18  -8 -19    2.05    0.78
   7 -15  -5    2.26    0.88
   6 -14  -4   23.15    1.55
   5 -13  -3    2.73    0.74
   4 -12  -2    4.02    0.82
   3 -11  -1   42.98    1.72
   2 -10   0   -0.66    0.39
   1  -9   1    9.87    0.87
   0  -8   2   32.97    0.89
   0  -8   2   31.74    1.26
  -1  -7   3    3.03    0.49
  -1  -7   3    3.72    0.36
  -2  -6   4  242.53    4.12
  -2  -6   4  242.98    4.36
  -3  -5   5   62.15    1.43
   3   5  -5   64.62    1.62
  -4  -4   6   46.09    1.16
   4   4  -6   37.05    1.20
  -5  -3   7    5.34    0.51
   5   3  -7    5.46    0.48
   6   2  -8 1251.19   18.27
  -6  -2   8 1250.08   19.21
  -7  -1   9    3.84    0.43
   8   0 -10   96.17    2.10
  -8   0  10   95.82    2.12
  -9   1  11    7.81    0.62
   9  -1 -11    7.38    0.66
  10  -2 -12    0.12    0.20
  10  -2 -12    0.10    0.32
 -10   2  12    0.64    0.33
  11  -3 -13    7.66    0.70
 -11   3  13    8.46    0.68
  12  -4 -14    3.20    0.53
 -12   4  14    3.29    0.56
 -13   5  15    9.54    0.84
  13  -5 -15   10.08    0.88
  15  -7 -17    1.74    0.60
  16  -8 -18   30.77    1.56
  17  -9 -19    3.81    0.87
   9 -15  -6   18.02    1.50
   8 -14  -5    2.85    0.83
   7 -13  -4    0.10    0.60
   6 -12  -3   25.60    1.43
   5 -11  -2  428.13    7.55
   4 -10  -1   30.60    1.43
   3  -9   0    2.95    0.51
   2  -8   1    7.50    0.48
   2  -8   1    7.90    0.67
   1  -7   2  118.28    2.53
   1  -7   2  113.97    2.18
   0  -6   3  659.53   10.16
   0  -6   3  643.59   10.05
  -1  -5   4   53.34    1.45
  -1  -5   4   54.99    1.24
  -2  -4   5    2.89    0.32
   2   4  -5    2.64    0.36
  -3  -3   6  136.73    2.54
   3   3  -6  136.42    2.51
  -4  -2   7  749.30   11.58
   4   2  -7  733.05   10.99
   5   1  -8  106.69    2.08
  -5  -1   8  106.65    2.15
  -6   0   9    0.29    0.22
   6   0  -9    0.02    0.21
   7  -1 -10 1238.68   18.08
  -7   1  10 1236.23   19.07
   7  -1 -10 1240.21   19.59
  -8   2  11  116.62    2.46
   8  -2 -11  116.40    2.40
   8  -2 -11  113.24    2.23
   9  -3 -12    5.25    0.46
  -9   3  12    3.93    0.48
   9  -3 -12    4.01    0.51
  10  -4 -13   54.09    1.61
 -10   4  13   53.79    1.57
 -11   5  14   11.32    0.75
  11  -5 -14   12.30    0.89
  12  -6 -15   14.43    1.00
  13  -7 -16    1.13    0.57
  14  -8 -17    0.93    0.63
  15  -9 -18    0.88    0.77
  16 -10 -19    3.75    0.88
  11 -15  -7   -0.53    0.78
  10 -14  -6   22.05    1.57
   9 -13  -5    7.15    1.01
   8 -12  -4   41.93    1.76
   7 -11  -3   40.81    1.71
   6 -10  -2   11.00    0.95
   5  -9  -1   58.73    1.77
   4  -8   0    3.64    0.51
   4  -8   0    4.07    0.40
   3  -7   1   56.35    1.57
   3  -7   1   54.79    1.31
   2  -6   2   67.61    1.47
   2  -6   2   66.70    1.67
   1  -5   3    0.56    0.28
   1  -5   3    0.41    0.20
   0  -4   4 1116.02   17.23
   0  -4   4 1141.22   16.53
   1   3  -5  985.52   14.28
  -1  -3   5  969.20   14.99
   2   2  -6   24.64    0.74
  -2  -2   6   24.88    0.77
  -3  -1   7  509.74    8.04
   3   1  -7  500.89    7.56
   4   0  -8  252.47    4.10
  -4   0   8  256.65    4.38
   4   0  -8  258.05    4.38
   5  -1  -9   11.81    0.54
  -5   1   9   13.24    0.61
   5  -1  -9   11.96    0.60
  -6   2  10   89.74    1.95
   6  -2 -10   86.97    1.85
   6  -2 -10   88.01    1.88
  -7   3  11  246.18    4.37
   7  -3 -11  245.57    4.35
   7  -3 -11  243.17    4.21
  -8   4  12  355.65    6.09
   8  -4 -12  358.98    5.93
   8  -4 -12  355.11    6.13
  -9   5  13   52.54    1.48
   9  -5 -13   49.03    1.54
 -10   6  14   12.23    0.77
  10  -6 -14   12.06    0.93
  11  -7 -15  226.68    4.52
  12  -8 -16   -0.61    0.48
  13  -9 -17   32.50    1.68
  14 -10 -18    2.52    0.78
  12 -14  -7    8.18    1.12
  11 -13  -6   11.53    1.26
  10 -12  -5    1.31    0.70
   9 -11  -4  110.77    3.00
   8 -10  -3  225.59    4.57
   7  -9  -2    0.01    0.46
   6  -8  -1    0.84    0.42
   6  -8  -1   -0.10    0.24
   5  -7   0   92.10    2.13
   5  -7   0   89.60    1.89
   4  -6   1    6.46    0.48
   4  -6   1    6.58    0.54
   3  -5   2   20.23    0.72
   3  -5   2   18.77    0.78
   2  -4   3   10.38    0.53
   2  -4   3    9.62    0.48
   1  -3   4   52.12    1.18
   1  -3   4   52.93    1.21
   0  -2   5 1357.87   20.71
   0   2  -5 1370.02   19.60
   1   1  -6 1496.61   23.41
   1   1  -6 1477.72   21.25
  -1  -1   6 1478.51   22.54
   2   0  -7    0.00    0.15
   2   0  -7   -0.06    0.14
  -2   0   7   -0.25    0.15
  -3   1   8   72.26    1.56
   3  -1  -8   71.27    1.55
   3  -1  -8   72.68    1.44
  -4   2   9   98.01    1.98
   4  -2  -9   95.49    1.87
   4  -2  -9   95.27    1.99
  -5   3  10  172.62    3.20
   5  -3 -10  175.00    3.27
   5  -3 -10  170.14    3.06
   6  -4 -11   56.48    1.45
   6  -4 -11   53.05    1.41
  -6   4  11   53.34    1.40
  -7   5  12   53.78    1.41
   7  -5 -12   48.71    1.47
   7  -5 -12   51.51    1.46
   8  -6 -13  107.24    2.42
   8  -6 -13  104.20    2.47
  -8   6  13  106.93    2.33
   9  -7 -14   14.07    1.02
  10  -8 -15    5.02    0.75
  11  -9 -16    3.56    0.79
  12 -10 -17    0.98    0.65
  13 -11 -18    8.01    1.08
  14 -14  -8    5.95    1.12
  13 -13  -7    0.03    0.73
  12 -12  -6   16.17    1.23
  11 -11  -5    8.11    0.97
  10 -10  -4   25.46    1.39
   9  -9  -3   -0.56    0.41
   8  -8  -2   94.26    2.03
   8  -8  -2   89.06    2.29
   7  -7  -1    4.14    0.53
   7  -7  -1    4.64    0.45
   6  -6   0   60.38    1.49
   6  -6   0   60.18    1.57
   5  -5   1   15.53    0.74
   5  -5   1   17.33    0.72
   4  -4   2    8.36    0.50
   4  -4   2    7.04    0.48
   3  -3   3  223.52    3.87
   3  -3   3  226.99    3.62
   2  -2   4  509.00    8.02
   2  -2   4  503.24    7.50
  -1   1  -5   60.25    1.12
   1  -1   5   61.65    1.35
   0   0   6   10.18    0.48
   0   0  -6   11.30    0.52
   0   0  -6   11.52    0.38
   1  -1  -7    1.04    0.21
   1  -1  -7    0.93    0.18
  -1   1   7    0.21    0.16
   2  -2  -8   36.14    0.88
  -2   2   8   37.54    0.99
   2  -2  -8   36.16    1.04
  -3   3   9  249.57    4.29
   3  -3  -9  246.81    4.47
   3  -3  -9  250.47    4.08
   4  -4 -10  788.36   13.00
  -4   4  10  801.30   12.44
   4  -4 -10  800.65   11.87
  -5   5  11  116.87    2.37
   5  -5 -11  119.28    2.46
   5  -5 -11  120.96    2.56
   6  -6 -12   27.87    1.13
   6  -6 -12   26.59    1.16
  -6   6  12   31.01    1.01
   7  -7 -13  168.43    3.50
   7  -7 -13  172.82    3.59
   8  -8 -14   83.92    2.35
   9  -9 -15   11.83    1.04
  10 -10 -16    5.43    0.87
  11 -11 -17    5.65    1.02
  12 -12 -18    0.43    0.75
  15 -13  -8    2.56    0.87
  14 -12  -7    1.71    0.78
  13 -11  -6    2.88    0.80
  12 -10  -5   -1.02    0.52
  11  -9  -4    2.56    0.67
  10  -8  -3   48.93    1.44
  10  -8  -3   47.23    1.64
   9  -7  -2    2.87    0.43
   9  -7  -2    2.46    0.47
   8  -6  -1   13.07    0.74
   8  -6  -1   12.16    0.68
   7  -5   0   97.37    2.13
   7  -5   0  100.01    2.08
   6  -4   1   15.89    0.71
   6  -4   1   15.98    0.66
   5  -3   2  146.60    2.80
   5  -3   2  146.85    2.52
   4  -2   3  422.22    6.83
  -4   2  -3  422.62    6.93
   4  -2   3  421.81    6.26
   3  -1   4  769.46   11.87
  -3   1  -4  749.05   12.21
   3  -1   4  771.62   11.11
  -2   0  -5    0.40    0.16
   2   0   5    0.19    0.14
  -1  -1  -6    3.97    0.23
   1   1   6    3.53    0.34
  -1  -1  -6    3.94    0.42
   0  -2  -7    4.11    0.32
   0  -2  -7    3.99    0.36
   0   2   7    4.79    0.38
  -1   3   8  275.67    4.58
   1  -3  -8  272.34    4.29
   1  -3  -8  272.39    4.85
   2  -4  -9   38.70    1.22
   2  -4  -9   39.07    1.08
  -2   4   9   36.96    1.04
   3  -5 -10  104.23    2.13
  -3   5  10  104.48    2.07
   3  -5 -10  103.20    2.33
  -4   6  11  392.78    6.40
   4  -6 -11  389.67    6.36
   4  -6 -11  388.53    6.93
   5  -7 -12   31.07    1.23
   5  -7 -12   34.00    1.34
   6  -8 -13  260.79    4.89
   6  -8 -13  260.43    5.14
   7  -9 -14    4.52    0.73
   8 -10 -15   44.68    1.79
   9 -11 -16   -0.24    0.58
  10 -12 -17   -0.11    0.66
  16 -12  -8    2.11    0.78
  15 -11  -7   11.92    1.16
  14 -10  -6    5.53    0.87
  13  -9  -5   31.69    1.47
  12  -8  -4  130.33    3.04
  11  -7  -3  120.39    2.67
  11  -7  -3  119.51    2.72
  10  -6  -2   34.12    1.19
  10  -6  -2   35.89    1.23
   9  -5  -1    9.04    0.63
   9  -5  -1   10.21    0.63
   8  -4   0    7.11    0.61
   8  -4   0    7.09    0.54
   7  -3   1   79.82    1.56
   7  -3   1   77.77    1.82
   6  -2   2    5.71    0.34
  -6   2  -2    5.44    0.42
   6  -2   2    5.14    0.46
  -5   1  -3   21.55    0.72
   5  -1   3   22.91    0.83
   5  -1   3   21.38    0.49
   4   0   4  839.91   13.17
  -4   0  -4  855.58   13.59
   3   1   5  395.91    6.46
  -3  -1  -5  398.23    6.68
  -2  -2  -6    7.28    0.55
  -2  -2  -6    8.44    0.32
   2   2   6    8.00    0.46
  -1  -3  -7   -0.10    0.22
  -1  -3  -7    0.39    0.20
   1   3   7   -0.05    0.16
   0   4   8    7.16    0.47
   0  -4  -8    7.29    0.57
   0  -4  -8    8.27    0.54
  -1   5   9  688.83   10.62
   1  -5  -9  682.94   11.39
   1  -5  -9  671.24   10.19
   2  -6 -10    2.27    0.47
   2  -6 -10    3.21    0.44
  -2   6  10    3.19    0.33
   3  -7 -11    0.07    0.37
   3  -7 -11   -0.05    0.38
   4  -8 -12   43.02    1.51
   4  -8 -12   40.09    1.64
   5  -9 -13   83.13    2.31
   5  -9 -13   90.32    2.53
   6 -10 -14   85.86    2.55
   6 -10 -14   79.22    2.36
   7 -11 -15    2.24    0.76
   8 -12 -16   52.14    2.18
   9 -13 -17    3.64    0.99
  18 -12  -9    1.54    0.89
  17 -11  -8   -0.80    0.66
  16 -10  -7    2.91    0.81
  15  -9  -6    4.30    0.76
  14  -8  -5   19.71    1.23
  13  -7  -4   31.42    1.28
  13  -7  -4   31.61    1.30
  12  -6  -3    8.96    0.75
  12  -6  -3   10.82    0.83
  11  -5  -2    4.60    0.55
  11  -5  -2    5.30    0.55
  10  -4  -1    7.04    0.62
  10  -4  -1    6.65    0.53
   9  -3   0   10.22    0.54
   9  -3   0   10.23    0.71
   8  -2   1  110.82    1.96
  -8   2  -1  104.90    2.09
   8  -2   1  109.82    2.39
  -7   1  -2    6.22    0.51
   7  -1   2    3.86    0.46
   7  -1   2    3.85    0.33
  -6   0  -3    0.40    0.23
   6   0   3    0.51    0.13
   6   0   3    0.22    0.30
   5   1   4  202.81    3.68
  -5  -1  -4  205.53    3.70
  -4  -2  -5  550.94    7.98
  -4  -2  -5  536.52    9.04
   4   2   5  546.27    8.70
  -3  -3  -6   12.01    0.68
   3   3   6   11.34    0.57
  -3  -3  -6   11.41    0.44
   2   4   7  191.34    3.38
  -2  -4  -7  195.30    3.17
  -2  -4  -7  192.88    3.75
   1   5   8  123.90    2.34
  -1  -5  -8  125.36    2.78
  -1  -5  -8  128.09    2.35
   0  -6  -9    7.32    0.69
   0  -6  -9    7.23    0.61
   0   6   9    6.98    0.44
   1  -7 -10   72.27    2.13
   1  -7 -10   74.57    1.85
   2  -8 -11  418.14    7.68
   2  -8 -11  413.96    6.93
   3  -9 -12  159.33    3.84
   3  -9 -12  155.84    3.43
   4 -10 -13    6.66    0.82
   4 -10 -13    7.30    0.91
   5 -11 -14   80.70    2.54
   5 -11 -14   70.22    2.30
   6 -12 -15    0.59    0.66
   7 -13 -16    4.07    0.96
  19 -11  -9    2.43    0.86
  18 -10  -8    6.74    0.99
  17  -9  -7   33.13    1.58
  16  -8  -6   18.15    1.14
  15  -7  -5    9.28    0.90
  15  -7  -5    8.80    0.87
  14  -6  -4   31.92    1.30
  14  -6  -4   31.01    1.36
  13  -5  -3  149.76    3.22
  13  -5  -3  149.54    2.99
  12  -4  -2   84.50    2.16
  12  -4  -2   82.43    1.88
  11  -3  -1   -0.01    0.22
  11  -3  -1    0.31    0.36
  10  -2   0  465.92    7.18
  10  -2   0  485.06    8.00
 -10   2   0  474.05    7.78
  -9   1  -1 1145.40   18.24
   9  -1   1 1139.54   17.91
   9  -1   1 1159.32   16.54
   8   0   2  504.97    8.23
  -8   0  -2  494.05    8.23
   8   0   2  493.36    7.32
   7   1   3 1282.82   18.35
   7   1   3 1267.27   19.64
  -7  -1  -3 1273.67   20.29
  -6  -2  -4  548.93    8.97
  -6  -2  -4  534.37    7.88
   6   2   4  527.68    8.66
  -5  -3  -5  514.73    8.74
  -5  -3  -5  523.67    7.63
   5   3   5  517.52    8.33
  -4  -4  -6    3.41    0.32
  -4  -4  -6    2.91    0.45
   4   4   6    3.74    0.38
   3   5   7   10.92    0.57
  -3  -5  -7   13.03    0.63
  -2  -6  -8    0.46    0.30
  -2  -6  -8    0.38    0.34
   2   6   8    0.45    0.21
  -1  -7  -9   48.23    1.41
  -1  -7  -9   45.73    1.68
   0  -8 -10    6.18    0.81
   0  -8 -10    6.75    0.70
   1  -9 -11   16.81    1.26
   1  -9 -11   16.09    1.01
   2 -10 -12   19.12    1.41
   2 -10 -12   17.00    1.11
   3 -11 -13   13.48    1.28
   3 -11 -13   12.11    1.07
   4 -12 -14    1.93    0.82
   4 -12 -14    2.47    0.77
   5 -13 -15   63.98    2.37
  20 -10  -9   19.94    1.55
  19  -9  -8    0.11    0.64
  18  -8  -7   -0.55    0.55
  17  -7  -6   81.80    2.34
  17  -7  -6   86.84    2.51
  16  -6  -5  252.41    5.05
  16  -6  -5  257.17    4.79
  15  -5  -4   61.73    1.73
  15  -5  -4   64.81    1.97
  14  -4  -3   40.47    1.52
  14  -4  -3   41.17    1.35
  13  -3  -2   82.74    1.86
  13  -3  -2   84.13    2.21
 -12   2   1   27.72    0.81
  12  -2  -1   27.86    0.92
  12  -2  -1   29.50    1.21
 -11   1   0  206.47    3.67
  11  -1   0  204.97    3.42
  11  -1   0  205.77    4.01
  10   0   1   -0.13    0.38
  10   0   1    0.61    0.26
 -10   0  -1    0.39    0.26
   9   1   2  100.56    2.31
  -9  -1  -2  103.94    2.19
   9   1   2  103.08    1.84
   8   2   3  242.16    3.78
   8   2   3  240.59    4.39
  -8  -2  -3  243.63    4.44
   7   3   4  484.75    7.93
  -7  -3  -4  491.68    8.27
  -7  -3  -4  474.77    7.20
   6   4   5   39.18    1.15
  -6  -4  -5   39.56    1.34
  -6  -4  -5   39.59    0.98
  -5  -5  -6   29.14    0.89
  -5  -5  -6   27.64    1.19
   5   5   6   29.25    0.92
   4   6   7  547.48    8.71
  -4  -6  -7  549.66    8.42
  -4  -6  -7  555.14    9.62
  -3  -7  -8  153.53    3.57
  -3  -7  -8  160.10    3.00
  -2  -8  -9    6.77    0.69
  -2  -8  -9    9.24    0.94
  -1  -9 -10    0.36    0.50
  -1  -9 -10   -0.82    0.60
   0 -10 -11   37.20    1.52
   0 -10 -11   37.41    1.78
   1 -11 -12   20.17    1.20
   1 -11 -12   21.94    1.53
   2 -12 -13    3.56    0.90
   2 -12 -13    2.54    0.69
   3 -13 -14   19.75    1.39
   3 -13 -14   22.04    1.72
   4 -14 -15   -0.09    0.75
  21  -9  -9    1.93    0.78
  20  -8  -8   28.44    1.54
  19  -7  -7   17.61    1.29
  19  -7  -7   17.41    1.19
  18  -6  -6    2.83    0.70
  18  -6  -6    2.87    0.64
  17  -5  -5   58.34    1.98
  17  -5  -5   59.63    1.84
  16  -4  -4  370.97    6.81
  16  -4  -4  366.63    6.22
  15  -3  -3   15.92    0.87
  15  -3  -3   17.55    1.03
  14  -2  -2   49.54    1.73
  14  -2  -2   52.47    1.43
  13  -1  -1  579.17    9.57
  13  -1  -1  550.51    8.60
  12   0   0  787.95   12.87
  12   0   0  798.48   11.77
 -12   0   0  798.99   12.88
  11   1   1    7.42    0.54
 -11  -1  -1    7.19    0.64
  11   1   1    9.77    0.80
  10   2   2  101.27    2.36
  10   2   2   99.42    1.90
 -10  -2  -2  105.34    2.29
   9   3   3   75.79    1.53
  -9  -3  -3   75.21    1.89
   9   3   3   74.00    1.85
  -8  -4  -4   14.73    0.92
   8   4   4   16.33    0.80
  -8  -4  -4   14.82    0.63
   7   5   5  266.57    4.65
  -7  -5  -5  263.59    4.31
  -7  -5  -5  261.49    5.05
  -6  -6  -6    3.31    0.63
   6   6   6    0.76    0.34
  -6  -6  -6    1.40    0.36
  -5  -7  -7    5.99    0.56
  -5  -7  -7    6.05    0.77
  -4  -8  -8  666.60   10.25
  -4  -8  -8  655.34   11.60
  -3  -9  -9   60.81    2.19
  -3  -9  -9   58.69    1.76
  -2 -10 -10    8.94    0.83
  -2 -10 -10    9.88    1.13
  -1 -11 -11   43.02    1.65
  -1 -11 -11   44.02    2.05
   0 -12 -12    7.65    0.93
   0 -12 -12    8.03    1.12
   1 -13 -13    2.84    1.01
   1 -13 -13    1.97    0.76
   2 -14 -14   29.10    1.99
  22  -8  -9    5.45    0.90
  21  -7  -8    0.76    0.73
  21  -7  -8    0.56    0.57
  20  -6  -7   26.61    1.48
  20  -6  -7   25.23    1.38
  19  -5  -6   82.08    2.58
  19  -5  -6   85.54    2.35
  18  -4  -5    5.33    0.71
  18  -4  -5    5.14    0.77
  17  -3  -4  112.16    2.56
  17  -3  -4  115.05    2.97
  16  -2  -3  297.07    5.67
  16  -2  -3  287.63    5.00
  15  -1  -2    0.75    0.48
  15  -1  -2    0.23    0.36
  14   0  -1   -0.32    0.31
  14   0  -1   -0.17    0.39
  13   1   0  207.52    4.20
  13   1   0  206.01    3.62
 -13  -1   0  207.49    3.90
 -12  -2  -1  200.47    3.85
  12   2   1  202.33    3.46
  12   2   1  196.21    3.96
  11   3   2  263.78    4.32
  11   3   2  262.56    4.85
 -11  -3  -2  259.80    4.89
  10   4   3   12.28    0.77
 -10  -4  -3   12.84    0.95
 -10  -4  -3   12.16    0.65
   9   5   4   43.50    1.34
  -9  -5  -4   42.36    1.53
  -9  -5  -4   42.25    1.18
  -8  -6  -5   28.80    0.99
   8   6   5   27.98    1.01
  -8  -6  -5   29.14    1.36
  -7  -7  -6  202.58    3.66
  -7  -7  -6  203.69    4.39
  -6  -8  -7   46.36    1.87
  -6  -8  -7   44.83    1.45
  -5  -9  -8    2.61    0.54
  -5  -9  -8    2.52    0.81
  -4 -10  -9    7.93    0.78
  -4 -10  -9    8.67    1.08
  -3 -11 -10    4.14    1.00
  -2 -12 -11   13.87    1.40
  -1 -13 -12   22.58    1.78
   0 -14 -13   58.69    2.67
  23  -7  -9    1.50    0.81
  22  -6  -8    3.63    0.79
  22  -6  -8    4.60    0.97
  21  -5  -7   14.19    1.13
  21  -5  -7   13.18    1.20
  20  -4  -6   36.40    1.53
  20  -4  -6   37.04    1.70
  19  -3  -5   46.85    1.64
  19  -3  -5   48.47    2.00
  18  -2  -4   21.09    1.08
  18  -2  -4   21.14    1.28
  17  -1  -3  161.63    3.24
  17  -1  -3  164.93    3.77
  16   0  -2  196.68    3.69
  16   0  -2  198.37    4.28
  15   1  -1   43.33    1.34
  15   1  -1   43.94    1.66
  14   2   0   43.61    1.35
  14   2   0   40.83    1.55
 -14  -2   0   43.75    1.45
  13   3   1   30.55    1.09
  13   3   1   30.08    1.31
 -13  -3  -1   31.53    1.25
  12   4   2   19.62    1.03
 -12  -4  -2   18.41    1.07
  11   5   3   18.13    0.93
 -11  -5  -3   17.53    1.09
 -10  -6  -4   20.31    1.22
  10   6   4   21.47    1.00
  -9  -7  -5   93.17    2.62
  -8  -8  -6  193.44    4.41
  -7  -9  -7   83.43    2.67
  -6 -10  -8    0.32    0.69
  -5 -11  -9    0.66    0.77
  -4 -12 -10    0.77    0.86
  -3 -13 -11   19.69    1.63
  -2 -14 -12    2.78    1.15
  24  -6  -9   -0.20    0.73
  24  -6  -9   -0.42    0.66
  23  -5  -8    6.83    1.07
  23  -5  -8    6.76    0.99
  22  -4  -7    4.34    0.93
  22  -4  -7    3.58    0.78
  21  -3  -6    1.36    0.72
  21  -3  -6    1.56    0.62
  20  -2  -5   78.47    2.20
  20  -2  -5   80.79    2.63
  19  -1  -4    0.68    0.57
  19  -1  -4   -0.47    0.40
  18   0  -3   -0.61    0.57
  17   1  -2   65.52    2.12
  16   2  -1  151.01    3.51
  15   3   0    2.68    0.65
 -15  -3   0    3.21    0.56
  14   4   1    0.22    0.52
 -14  -4  -1    0.43    0.48
  13   5   2  182.88    3.81
 -13  -5  -2  184.35    4.05
 -12  -6  -3   58.59    1.98
  12   6   3   59.09    1.76
  11   7   4   23.18    1.06
 -11  -7  -4   23.54    1.40
 -10  -8  -5   18.96    1.40
  -9  -9  -6   66.77    2.37
  -8 -10  -7    6.93    1.00
  -7 -11  -8   18.55    1.49
  -6 -12  -9   -0.45    0.78
  -5 -13 -10    1.28    0.94
  -4 -14 -11   34.25    2.16
  25  -5  -9    0.98    0.82
  24  -4  -8    0.17    0.72
  23  -3  -7    0.24    0.67
  22  -2  -6    2.43    0.80
  21  -1  -5   13.61    1.20
  20   0  -4   51.78    2.01
  19   1  -3    0.57    0.55
  18   2  -2   13.88    1.07
  17   3  -1    5.98    0.78
  16   4   0   47.93    1.80
 -16  -4   0   49.94    1.73
  15   5   1   17.24    1.11
 -15  -5  -1   15.01    1.17
 -14  -6  -2   11.59    1.10
  14   6   2   12.92    0.94
 -13  -7  -3   39.30    1.71
  13   7   3   35.11    1.40
 -12  -8  -4   17.13    1.30
 -11  -9  -5   -0.01    0.64
 -10 -10  -6   21.79    1.53
  -9 -11  -7    2.02    0.84
  -8 -12  -8    1.61    0.86
  -7 -13  -9    9.43    1.38
  -6 -14 -10    2.06    1.04
  25  -3  -8   -0.03    0.81
  24  -2  -7    0.72    0.74
  23  -1  -6   10.13    1.12
  22   0  -5    0.42    0.73
  21   1  -4   -0.23    0.68
  20   2  -3    5.57    0.94
  19   3  -2    9.51    1.03
  18   4  -1   16.78    1.20
  17   5   0    1.30    0.62
 -16  -6  -1   -0.25    0.52
  16   6   1   -0.02    0.56
  15   7   2   30.14    1.36
 -15  -7  -2   29.46    1.57
 -14  -8  -3    0.42    0.65
 -13  -9  -4   -0.65    0.60
 -12 -10  -5   13.81    1.30
 -11 -11  -6    2.92    0.90
 -10 -12  -7    0.99    0.83
  -9 -13  -8    6.71    1.18
  -8 -14  -9    2.02    1.04
  26  -2  -8    0.50    0.85
  25  -1  -7   -0.23    0.73
  24   0  -6    0.22    0.81
  23   1  -5   -0.17    0.75
  22   2  -4    3.07    0.89
  21   3  -3   29.98    1.64
  20   4  -2    4.43    0.79
  19   5  -1    3.54    0.82
  18   6   0    0.41    0.61
  17   7   1    3.24    0.70
 -17  -7  -1    3.22    0.75
 -16  -8  -2   35.33    1.74
 -15  -9  -3   79.37    2.69
 -14 -10  -4    6.27    0.96
 -13 -11  -5    3.61    0.93
 -12 -12  -6   25.19    1.77
 -11 -13  -7    2.37    0.91
  26   0  -7    0.26    0.87
  25   1  -6   -0.63    0.75
  24   2  -5   -0.52    0.79
  23   3  -4    0.15    0.78
  22   4  -3    0.92    0.77
  21   5  -2    3.59    0.90
  20   6  -1    2.31    0.77
  19   7   0   17.78    1.27
 -17  -9  -2   12.25    1.22
 -16 -10  -3    1.06    0.77
 -15 -11  -4   40.79    2.04
 -14 -12  -5   18.00    1.56
 -13 -13  -6    3.18    0.99
  26   2  -6    0.73    0.95
  25   3  -5   -0.38    0.73
  24   4  -4   38.01    1.97
  23   5  -3   12.78    1.38
  22   6  -2    8.67    1.14
  21   7  -1    1.85    0.89
 -18 -10  -2   18.93    1.53
 -17 -11  -3    0.85    0.79
 -16 -12  -4    8.50    1.20
  24   6  -3   26.23    1.75
  23   7  -2   10.69    1.27
  20  10 -12    0.57    0.82
  21   9 -13   10.32    1.38
 -21  -9  13    9.04    1.11
 -22  -8  14    2.81    0.87
  22   8 -14    1.60    0.93
 -23  -7  15   21.28    1.51
  23   7 -15   16.94    1.54
 -14 -14   7   36.43    2.61
 -15 -13   8    2.56    1.85
  18  10 -11   15.54    1.51
  19   9 -12    1.60    0.82
 -19  -9  12    2.80    0.72
 -20  -8  13    4.04    0.82
  20   8 -13    5.15    1.09
 -21  -7  14   18.35    1.33
  21   7 -14   20.60    1.59
 -22  -6  15   -0.05    0.64
  22   6 -15    0.12    0.86
  23   5 -16    2.39    0.95
 -23  -5  16    2.53    0.87
  24   4 -17    5.36    1.16
 -24  -4  17    7.16    1.14
 -11 -15   5    2.42    1.01
 -12 -14   6   30.83    2.12
 -13 -13   7    0.40    0.97
 -14 -12   8   38.56    2.68
 -15 -11   9   18.82    4.49
  16  10 -10    5.59    1.03
  17   9 -11   13.07    1.29
 -17  -9  11   13.94    1.00
  18   8 -12   23.67    1.57
 -18  -8  12   21.26    1.28
 -19  -7  13    3.87    0.83
  19   7 -13    3.55    0.92
 -20  -6  14   23.53    1.45
  20   6 -14   23.05    1.61
  21   5 -15    6.98    1.06
 -21  -5  15    5.52    0.88
  22   4 -16    1.48    0.80
 -22  -4  16    2.54    0.81
 -23  -3  17    2.88    0.92
  23   3 -17    3.77    1.00
 -24  -2  18    3.10    1.01
  24   2 -18    3.79    1.10
  -8 -16   3   14.08    1.59
  -9 -15   4   23.17    1.77
 -10 -14   5    1.82    0.96
 -11 -13   6    8.11    1.24
 -12 -12   7    6.13    1.09
 -13 -11   8   -0.91    0.82
 -15  -9  10   18.32    1.15
  15   9 -10   15.52    1.28
 -16  -8  11   41.95    1.69
  16   8 -11   39.39    1.89
  17   7 -12   23.52    1.49
 -17  -7  12   21.27    1.24
 -18  -6  13   18.99    1.22
  18   6 -13   21.30    1.42
  19   5 -14   13.09    1.18
 -19  -5  14   12.55    1.08
 -20  -4  15   11.51    1.07
  20   4 -15   13.58    1.22
 -21  -3  16   46.61    2.04
  21   3 -16   48.46    2.13
 -22  -2  17    3.35    0.80
  22   2 -17    3.32    0.90
  23   1 -18   14.89    1.36
 -23  -1  18   13.07    1.28
  24   0 -19    0.25    0.77
 -24   0  19   -0.46    0.76
  -6 -16   2    1.68    0.91
  -7 -15   3    2.48    1.03
  -8 -14   4    9.17    1.19
  -9 -13   5    7.72    1.09
 -10 -12   6    0.17    0.65
 -11 -11   7   15.59    1.32
 -12 -10   8   70.75    2.81
  13   9  -9    7.38    0.93
 -13  -9   9    8.35    0.76
 -14  -8  10   16.27    1.05
  14   8 -10   16.60    1.26
  15   7 -11   30.81    1.60
 -15  -7  11   32.07    1.43
 -16  -6  12    2.67    0.62
  16   6 -12    2.15    0.68
  17   5 -13   15.08    1.17
 -17  -5  13   18.33    1.11
  18   4 -14   25.86    1.49
 -18  -4  14   23.32    1.38
 -19  -3  15    0.35    0.53
  19   3 -15   -0.05    0.64
 -20  -2  16    4.59    0.93
  20   2 -16    3.92    0.85
  21   1 -17   56.34    2.28
 -21  -1  17   59.05    2.29
 -22   0  18   13.14    1.19
  22   0 -18   13.69    1.36
  23  -1 -19    1.57    0.94
 -23   1  19    0.93    0.70
  -4 -16   1    3.54    0.97
  -5 -15   2   16.89    1.49
  -6 -14   3    1.58    0.82
  -7 -13   4   -0.25    0.56
  -8 -12   5   48.93    2.12
  -9 -11   6   74.04    2.56
 -10 -10   7    4.61    0.82
 -11  -9   8    3.44    0.59
  11   9  -8    4.43    0.80
  12   8  -9  143.10    3.49
 -12  -8   9  142.96    3.18
  13   7 -10   25.33    1.45
 -13  -7  10   25.98    1.22
  14   6 -11    3.09    0.74
 -14  -6  11    2.91    0.58
 -15  -5  12  126.01    3.06
  15   5 -12  114.49    3.04
 -16  -4  13   11.55    0.93
  16   4 -13   10.77    1.03
 -17  -3  14   46.82    1.80
  17   3 -14   47.83    1.93
  18   2 -15   76.69    2.42
 -18  -2  15   77.94    2.44
  19   1 -16    0.03    0.61
 -19  -1  16    1.21    0.68
 -20   0  17   -0.23    0.58
  20   0 -17    0.11    0.66
  21  -1 -18   15.76    1.35
 -21   1  18   16.48    1.29
 -22   2  19   14.41    1.38
  22  -2 -19   12.82    1.34
  23  -3 -20    0.54    0.80
 -23   3  20    0.33    0.80
  -3 -15   1    0.97    0.77
  -4 -14   2    0.16    0.67
  -5 -13   3    2.63    0.80
  -6 -12   4   12.26    1.18
  -7 -11   5   31.62    1.65
  -8 -10   6   45.60    1.89
  -9  -9   7  164.83    3.39
  -9  -9   7  171.44    4.03
 -10  -8   8   40.60    1.41
  10   8  -8   40.06    1.64
 -11  -7   9   39.17    1.43
  11   7  -9   38.28    1.64
  12   6 -10  147.54    3.35
 -12  -6  10  135.72    3.09
  13   5 -11   21.11    1.20
 -13  -5  11   19.41    1.05
 -14  -4  12    6.98    0.73
  14   4 -12    6.72    0.84
  15   3 -13    8.60    0.90
 -15  -3  13    5.98    0.74
  16   2 -14  138.04    3.32
 -16  -2  14  140.67    3.36
 -17  -1  15    1.25    0.58
  17   1 -15    0.60    0.58
 -18   0  16  113.71    3.11
  18   0 -16  115.36    3.10
  19  -1 -17   31.05    1.62
 -19   1  17   33.01    1.63
 -20   2  18    1.08    0.71
  20  -2 -18    2.72    0.80
 -21   3  19    0.65    0.75
  21  -3 -19    1.26    0.83
 -22   4  20   36.81    1.86
  22  -4 -20   35.08    1.95
   0 -16  -1   16.04    1.50
  -1 -15   0    1.32    0.75
  -2 -14   1   -0.40    0.59
  -3 -13   2    5.69    0.89
  -4 -12   3    2.39    0.70
  -5 -11   4  106.16    2.98
  -6 -10   5   14.04    1.09
  -7  -9   6    1.40    0.40
  -7  -9   6    1.06    0.51
  -8  -8   7   89.09    2.11
   9   7  -8  816.61   12.98
  -9  -7   8  830.01   13.19
 -10  -6   9  763.81   11.97
  10   6  -9  711.76   11.80
 -11  -5  10  260.42    4.80
  11   5 -10  241.02    4.81
 -12  -4  11   12.98    0.91
  12   4 -11   15.97    1.05
 -13  -3  12   75.17    2.10
  13   3 -12   77.45    2.17
 -14  -2  13    0.10    0.46
  14   2 -13    0.18    0.48
 -15  -1  14  172.26    3.84
  15   1 -14  175.03    3.79
  16   0 -15    0.10    0.56
 -16   0  15    0.94    0.60
 -17   1  16   25.91    1.36
  17  -1 -16   22.79    1.34
 -18   2  17   38.57    1.71
  18  -2 -17   37.17    1.72
  19  -3 -18   45.36    1.97
 -19   3  18   48.55    1.95
  20  -4 -19    0.70    0.74
 -20   4  19    1.56    0.74
  21  -5 -20    9.15    1.19
   2 -16  -2    0.32    0.77
   1 -15  -1    1.95    0.84
   0 -14   0   10.34    1.13
  -1 -13   1   34.65    1.71
  -2 -12   2    7.49    0.93
  -3 -11   3   13.15    1.14
  -4 -10   4   18.02    1.19
  -5  -9   5  143.37    3.38
  -6  -8   6  116.97    2.44
  -6  -8   6  113.10    2.92
  -7  -7   7   18.71    0.87
   7   7  -7   18.73    1.07
  -8  -6   8   95.57    2.21
   8   6  -8   92.71    2.37
   9   5  -9  257.19    4.74
  -9  -5   9  256.75    4.72
 -10  -4  10  300.28    5.40
  10   4 -10  301.44    5.37
 -11  -3  11   80.04    2.10
  11   3 -11   82.43    2.15
  12   2 -12    4.32    0.59
 -12  -2  12    4.58    0.60
  13   1 -13  176.44    3.68
 -13  -1  13  182.44    3.79
 -14   0  14   10.13    0.83
  14   0 -14    9.53    0.88
  15  -1 -15   36.84    1.54
 -15   1  15   34.26    1.46
  16  -2 -16   25.17    1.39
 -16   2  16   27.03    1.37
 -17   3  17    6.74    0.86
  17  -3 -17    6.00    0.87
 -18   4  18    5.06    0.83
  18  -4 -18    4.91    0.86
 -19   5  19   20.93    1.34
  19  -5 -19   21.00    1.42
  20  -6 -20    4.98    0.98
   4 -16  -3   10.16    1.30
   3 -15  -2   16.05    1.37
   2 -14  -1   -0.22    0.64
   1 -13   0    1.29    0.68
   0 -12   1   68.31    2.31
  -1 -11   2   45.58    1.84
  -2 -10   3   40.68    1.63
  -3  -9   4  186.37    3.95
  -4  -8   5    5.62    0.50
  -4  -8   5    5.35    0.69
  -5  -7   6  225.15    4.04
  -5  -7   6  223.54    4.36
   6   6  -7  966.92   14.68
  -6  -6   7  962.73   15.08
   7   5  -8  628.96    9.94
  -7  -5   8  634.80   10.19
  -8  -4   9    9.69    0.67
   8   4  -9    6.89    0.61
   9   3 -10   39.54    1.33
  -9  -3  10   38.40    1.26
 -10  -2  11   12.60    0.74
  10   2 -11   14.99    0.89
  11   1 -12   28.50    1.18
 -11  -1  12   30.66    1.20
  12   0 -13    0.18    0.35
 -12   0  13   -0.07    0.34
  13  -1 -14   58.98    1.85
 -13   1  14   63.67    1.92
  14  -2 -15    4.94    0.75
 -14   2  15    6.51    0.81
  15  -3 -16   58.53    1.97
 -15   3  16   56.56    1.90
 -16   4  17   64.78    2.08
  16  -4 -17   68.73    2.22
 -17   5  18    0.42    0.53
  17  -5 -18    0.27    0.57
  18  -6 -19    2.50    0.81
  19  -7 -20   30.99    1.74
   6 -16  -4   26.79    1.78
   5 -15  -3   -0.85    0.72
   4 -14  -2    1.64    0.75
   3 -13  -1   41.31    1.81
   2 -12   0    3.89    0.75
   1 -11   1   -0.13    0.49
   0 -10   2   28.99    1.45
  -1  -9   3    0.42    0.42
  -2  -8   4  118.14    2.77
  -2  -8   4  118.90    2.33
  -3  -7   5   38.96    1.11
  -3  -7   5   38.22    1.43
  -4  -6   6  613.57    9.79
   4   6  -6  619.81    9.63
  -5  -5   7   14.47    0.71
   5   5  -7   13.84    0.80
  -6  -4   8  333.74    5.66
   6   4  -8  328.29    5.58
  -7  -3   9  624.95   10.22
   7   3  -9  648.56    9.87
   8   2 -10   16.25    0.84
  -8  -2  10   14.47    0.73
   9   1 -11    7.70    0.63
  -9  -1  11    8.27    0.62
  10   0 -12  256.01    4.57
 -10   0  12  259.55    4.75
 -11   1  13   10.67    0.76
  11  -1 -13   10.61    0.82
  12  -2 -14    9.23    0.83
 -12   2  14    8.93    0.75
 -13   3  15   13.71    0.96
  13  -3 -15   14.21    0.98
  14  -4 -16   -0.19    0.43
 -14   4  16    0.00    0.41
  15  -5 -17    0.01    0.51
 -15   5  17   -0.60    0.41
  16  -6 -18   -0.22    0.53
  17  -7 -19    4.68    0.88
  18  -8 -20   13.26    1.25
   7 -15  -4    3.61    0.95
   6 -14  -3    0.80    0.77
   5 -13  -2    1.46    0.72
   4 -12  -1   -0.11    0.57
   3 -11   0  323.01    6.06
   2 -10   1  296.12    5.55
   1  -9   2   21.00    1.12
   0  -8   3   72.03    1.59
   0  -8   3   70.14    1.93
  -1  -7   4  112.00    2.52
  -1  -7   4  108.32    2.22
  -2  -6   5   99.05    2.25
  -2  -6   5   96.38    2.03
  -3  -5   6  977.28   15.11
   3   5  -6  975.50   14.57
  -4  -4   7  615.85    9.95
   4   4  -7  640.12    9.64
   5   3  -8  430.10    6.77
  -5  -3   8  424.28    7.01
  -6  -2   9   79.59    1.87
   6   2  -9   84.18    1.87
   7   1 -10 1245.17   18.29
  -7  -1  10 1248.19   19.26
   9  -1 -12   28.63    1.08
  -9   1  12   24.39    1.01
  10  -2 -13  151.43    3.04
 -10   2  13  147.31    3.10
 -11   3  14   16.78    0.93
  11  -3 -14   17.05    0.92
  12  -4 -15   33.74    1.38
 -12   4  15   31.25    1.28
  13  -5 -16   -0.37    0.43
 -13   5  16    0.18    0.45
  14  -6 -17   20.37    1.26
  15  -7 -18   -0.66    0.57
  16  -8 -19    6.53    0.98
  17  -9 -20   -0.74    0.69
   9 -15  -5    6.46    1.15
   8 -14  -4    7.56    1.07
   7 -13  -3    3.03    0.78
   6 -12  -2   25.19    1.42
   5 -11  -1   27.19    1.44
   4 -10   0    9.55    0.92
   3  -9   1    3.21    0.56
   2  -8   2    0.70    0.27
   2  -8   2    0.72    0.40
   1  -7   3  120.05    2.62
   1  -7   3  121.15    2.36
   0  -6   4  252.32    4.29
   0  -6   4  248.96    4.41
  -1  -5   5  260.32    4.50
  -1  -5   5  260.76    4.45
  -2  -4   6 1046.92   15.96
   2   4  -6 1024.84   15.26
   3   3  -7  608.68    9.18
  -3  -3   7  601.95    9.59
   4   2  -8  398.06    6.26
  -4  -2   8  400.84    6.59
  -5  -1   9   11.79    0.63
   5   1  -9   12.38    0.63
   6   0 -10  553.60    9.16
  -6   0  10  566.25    9.07
   6   0 -10  565.66    8.62
   7  -1 -11    0.70    0.33
   7  -1 -11    0.59    0.25
  -7   1  11    2.74    0.41
  -8   2  12  113.17    2.46
   8  -2 -12  111.24    2.39
   8  -2 -12  111.84    2.27
   9  -3 -13   18.01    0.76
   9  -3 -13   18.87    0.96
  -9   3  13   18.43    0.89
  10  -4 -14   14.59    0.88
 -10   4  14   17.86    0.93
  11  -5 -15   38.18    1.46
 -11   5  15   38.57    1.38
  12  -6 -16    2.10    0.65
  13  -7 -17   22.69    1.32
  14  -8 -18   15.37    1.23
  15  -9 -19    3.61    0.84
  16 -10 -20    2.57    0.88
  11 -15  -6   14.49    1.51
  10 -14  -5    0.84    0.76
   9 -13  -4    4.57    0.88
   8 -12  -3   20.37    1.32
   7 -11  -2   69.78    2.26
   6 -10  -1  171.27    3.71
   5  -9   0   28.85    1.28
   4  -8   1  110.40    2.51
   4  -8   1  107.09    2.18
   3  -7   2    6.09    0.56
   3  -7   2    5.39    0.46
   2  -6   3  279.26    4.67
   2  -6   3  273.56    4.69
   1  -5   4    6.07    0.44
   1  -5   4    6.12    0.53
   0  -4   5    4.91    0.43
   0  -4   5    5.22    0.42
  -1  -3   6  248.51    4.28
   1   3  -6  252.50    4.09
   2   2  -7   18.09    0.65
  -2  -2   7   19.05    0.69
   3   1  -8   69.95    1.52
   3   1  -8   70.66    1.49
  -3  -1   8   72.68    1.62
   4   0  -9   -0.26    0.15
  -4   0   9    0.03    0.22
   4   0  -9   -0.04    0.19
  -5   1  10  589.95    9.56
   5  -1 -10  603.23    9.78
   5  -1 -10  600.81    9.03
   6  -2 -11  113.76    2.30
  -6   2  11  115.01    2.41
   6  -2 -11  114.14    2.33
  -7   3  12  117.73    2.51
   7  -3 -12  119.40    2.44
   7  -3 -12  117.33    2.44
   8  -4 -13   40.66    1.23
  -8   4  13   39.50    1.28
   8  -4 -13   41.46    1.35
  -9   5  14   10.08    0.74
   9  -5 -14    9.57    0.79
  10  -6 -15   21.60    1.14
  11  -7 -16   47.48    1.73
  12  -8 -17   -0.30    0.52
  13  -9 -18    4.24    0.83
  14 -10 -19    1.37    0.74
  12 -14  -6   25.23    1.57
  11 -13  -5   26.35    1.60
  10 -12  -4    1.34    0.71
   9 -11  -3   13.76    1.12
   8 -10  -2    6.21    0.82
   7  -9  -1   13.93    1.01
   6  -8   0  160.40    3.07
   6  -8   0  157.52    3.29
   5  -7   1   36.20    1.10
   5  -7   1   36.12    1.24
   4  -6   2  221.31    3.94
   4  -6   2  223.73    3.98
   3  -5   3   53.16    1.36
   3  -5   3   51.80    1.31
   2  -4   4  354.88    5.90
   2  -4   4  364.07    5.69
   1  -3   5   43.41    1.11
   1  -3   5   45.83    1.09
   0   2  -6  189.29    3.11
   0  -2   6  191.71    3.38
   1   1  -7    0.69    0.18
  -1  -1   7    1.19    0.23
   1   1  -7    1.41    0.22
   2   0  -8  218.01    3.45
   2   0  -8  211.57    3.79
  -2   0   8  211.44    3.76
   3  -1  -9   39.47    1.09
  -3   1   9   40.21    1.12
   3  -1  -9   38.53    0.98
  -4   2  10  296.40    5.06
   4  -2 -10  296.44    4.74
   4  -2 -10  295.08    5.17
   5  -3 -11   30.52    1.03
   5  -3 -11   30.34    1.01
  -5   3  11   29.20    1.01
   6  -4 -12    5.61    0.52
  -6   4  12    3.43    0.45
   6  -4 -12    4.03    0.46
   7  -5 -13   38.32    1.26
   7  -5 -13   38.25    1.31
  -7   5  13   38.58    1.23
   8  -6 -14    5.89    0.65
   8  -6 -14    7.27    0.66
   9  -7 -15   18.43    1.07
  10  -8 -16   63.78    2.05
  11  -9 -17   45.20    1.85
  12 -10 -18   -0.72    0.58
  13 -11 -19    3.60    0.94
  14 -14  -7   29.02    1.78
  13 -13  -6    4.07    0.93
  12 -12  -5   21.45    1.51
  11 -11  -4   77.67    2.48
  10 -10  -3  112.54    2.89
   9  -9  -2   20.46    1.16
   8  -8  -1   69.70    1.69
   8  -8  -1   64.86    1.89
   7  -7   0    2.86    0.46
   7  -7   0    2.07    0.39
   6  -6   1    6.26    0.54
   6  -6   1    7.58    0.60
   5  -5   2    1.07    0.30
   5  -5   2    0.84    0.28
   4  -4   3   20.46    0.74
   4  -4   3   21.16    0.80
   3  -3   4   25.01    0.83
   3  -3   4   25.58    0.74
   2  -2   5  553.09    8.88
   2  -2   5  564.05    8.27
  -2   2  -5  558.85    9.11
   1  -1   6    3.73    0.34
  -1   1  -6    3.75    0.28
  -1   1  -6    3.89    0.39
   0   0  -7    0.34    0.13
   0   0   7    1.45    0.23
   0   0  -7   -0.04    0.13
   1  -1  -8   14.74    0.67
  -1   1   8   14.19    0.60
   1  -1  -8   14.84    0.50
  -2   2   9  328.17    5.56
   2  -2  -9  336.96    5.77
   2  -2  -9  333.30    5.14
   3  -3 -10   10.52    0.68
   3  -3 -10   10.04    0.56
  -3   3  10    9.00    0.55
   4  -4 -11   10.26    0.62
  -4   4  11   10.71    0.62
   4  -4 -11    9.95    0.69
   5  -5 -12    0.56    0.34
  -5   5  12    0.91    0.29
   5  -5 -12    0.94    0.35
   6  -6 -13   12.99    0.84
   6  -6 -13   13.30    0.82
   7  -7 -14    1.45    0.52
   7  -7 -14    1.67    0.51
   8  -8 -15   11.22    0.92
   9  -9 -16   40.41    1.73
  10 -10 -17   27.17    1.56
  11 -11 -18   13.33    1.27
  15 -13  -7   20.78    1.54
  14 -12  -6    6.52    0.99
  13 -11  -5    3.51    0.83
  12 -10  -4   13.68    1.16
  11  -9  -3    0.10    0.52
  10  -8  -2   50.44    1.67
  10  -8  -2   51.22    1.52
   9  -7  -1   24.81    1.09
   9  -7  -1   25.44    1.00
   8  -6   0  141.81    2.91
   8  -6   0  143.77    2.86
   7  -5   1   53.37    1.47
   7  -5   1   55.41    1.41
   6  -4   2   19.63    0.73
   6  -4   2   18.35    0.81
   5  -3   3   42.50    1.01
   5  -3   3   42.80    1.20
  -4   2  -4 1357.93   21.34
   4  -2   4 1338.46   20.65
   4  -2   4 1348.42   19.33
   3  -1   5  372.67    6.23
   3  -1   5  380.51    5.61
  -3   1  -5  381.13    6.34
   2   0   6    2.45    0.29
  -2   0  -6    2.79    0.20
  -2   0  -6    3.10    0.30
  -1  -1  -7  101.75    2.09
  -1  -1  -7   97.55    1.63
   1   1   7   95.52    2.00
   0   2   8  349.89    5.92
   0  -2  -8  365.76    6.22
   0  -2  -8  368.04    5.43
  -1   3   9  386.41    6.40
   1  -3  -9  391.39    6.74
   1  -3  -9  394.77    5.96
   2  -4 -10  324.02    5.67
  -2   4  10  304.23    5.27
   2  -4 -10  318.52    5.03
   3  -5 -11   43.20    1.38
  -3   5  11   43.44    1.18
   3  -5 -11   43.05    1.22
   4  -6 -12   43.40    1.35
   4  -6 -12   41.48    1.43
   5  -7 -13    4.02    0.60
   6  -8 -14   12.77    1.06
   6  -8 -14   14.04    1.00
   7  -9 -15   -0.26    0.50
   8 -10 -16   37.78    1.71
   9 -11 -17    0.05    0.71
  10 -12 -18   11.20    1.24
  16 -12  -7    1.08    0.78
  15 -11  -6    0.39    0.64
  14 -10  -5   15.60    1.13
  13  -9  -4   13.06    1.03
  12  -8  -3    7.40    0.83
  12  -8  -3    6.87    0.72
  11  -7  -2  135.60    2.82
  11  -7  -2  132.77    2.92
  10  -6  -1  201.35    3.72
  10  -6  -1  200.15    3.86
   9  -5   0   29.80    1.02
   9  -5   0   28.64    1.08
   8  -4   1  450.47    7.47
   8  -4   1  437.66    6.86
   7  -3   2  336.95    5.24
   7  -3   2  337.60    5.81
  -6   2  -3  149.41    2.80
   6  -2   3  151.11    2.98
   6  -2   3  152.19    2.47
   5  -1   4  204.51    3.72
  -5   1  -4  203.82    3.65
   5  -1   4  203.31    3.08
   4   0   5    2.01    0.33
   3   1   6    7.43    0.48
  -3  -1  -6    5.17    0.51
  -2  -2  -7    0.43    0.24
  -2  -2  -7    0.64    0.14
   2   2   7    0.56    0.20
  -1  -3  -8  103.69    1.81
  -1  -3  -8  104.31    2.28
   1   3   8   99.36    2.06
   0  -4  -9  182.48    3.66
   0   4   9  189.49    3.38
   0  -4  -9  192.26    3.18
  -1   5  10   29.94    0.93
   1  -5 -10   30.48    0.98
   1  -5 -10   31.48    1.18
   2  -6 -11   69.23    1.91
  -2   6  11   67.96    1.54
   2  -6 -11   68.44    1.67
   3  -7 -12   29.71    1.32
   3  -7 -12   28.65    1.19
   4  -8 -13   20.11    1.10
   4  -8 -13   23.20    1.28
   5  -9 -14    4.66    0.74
   5  -9 -14    5.66    0.79
   6 -10 -15    0.64    0.63
   7 -11 -16    1.96    0.74
   8 -12 -17   13.21    1.29
  18 -12  -8    1.03    0.84
  17 -11  -7    0.51    0.70
  15  -9  -5    5.86    0.81
  14  -8  -4  139.71    3.14
  14  -8  -4  131.50    3.07
  13  -7  -3   62.38    1.89
  13  -7  -3   65.91    1.92
  12  -6  -2    4.02    0.58
  12  -6  -2    2.60    0.47
  11  -5  -1  134.73    2.69
  11  -5  -1  130.97    2.92
  10  -4   0  346.69    6.08
  10  -4   0  338.50    5.50
   9  -3   1   38.41    1.02
   9  -3   1   39.12    1.31
   8  -2   2  219.39    3.44
   8  -2   2  210.26    4.01
  -8   2  -2  217.09    3.83
   7  -1   3 1237.18   19.40
  -7   1  -3 1240.46   19.91
   7  -1   3 1285.36   17.95
  -6   0  -4 3694.43   57.67
  -5  -1  -5  401.51    6.86
   5   1   5  404.77    6.71
  -4  -2  -6  152.26    2.35
  -4  -2  -6  151.19    3.01
   4   2   6  155.10    2.94
  -3  -3  -7  252.03    4.71
  -3  -3  -7  257.23    3.93
   3   3   7  264.52    4.49
   2   4   8   36.29    1.06
  -2  -4  -8   40.07    0.97
  -2  -4  -8   39.82    1.29
   1   5   9  190.58    3.40
  -1  -5  -9  191.43    3.83
  -1  -5  -9  189.83    3.26
   0  -6 -10   -0.13    0.35
   0   6  10    0.84    0.25
   0  -6 -10    0.59    0.35
   1  -7 -11  152.93    3.02
   1  -7 -11  152.57    3.47
   2  -8 -12  268.78    5.40
   2  -8 -12  267.50    4.88
   3  -9 -13  101.72    2.55
   3  -9 -13  102.38    2.84
   4 -10 -14    3.06    0.65
   4 -10 -14    4.02    0.77
   5 -11 -15    5.01    0.88
   5 -11 -15    4.45    0.80
   6 -12 -16   63.22    2.32
   7 -13 -17    0.21    0.72
  19 -11  -8   -1.06    0.69
  18 -10  -7   -0.40    0.59
  17  -9  -6   12.18    1.09
  16  -8  -5   41.37    1.63
  15  -7  -4   15.96    1.06
  15  -7  -4   13.75    0.97
  14  -6  -3    2.86    0.54
  14  -6  -3    1.91    0.60
  13  -5  -2   62.85    1.67
  13  -5  -2   64.20    1.91
  12  -4  -1   60.16    1.78
  12  -4  -1   57.25    1.48
  11  -3   0  106.05    2.50
  11  -3   0  108.33    2.10
 -10   2  -1  383.73    6.41
  10  -2   1  385.75    6.69
  10  -2   1  376.69    5.84
   9  -1   2  108.46    1.91
   9  -1   2  106.04    2.48
  -9   1  -2  112.11    2.25
  -8   0  -3    0.33    0.27
   8   0   3    0.15    0.17
   8   0   3   -0.03    0.30
   7   1   4  874.78   13.77
  -7  -1  -4  869.02   14.15
   6   2   5  179.92    3.45
  -6  -2  -5  187.34    3.55
  -5  -3  -6  671.61   11.10
   5   3   6  663.69   10.57
  -5  -3  -6  658.86    9.66
  -4  -4  -7  126.81    2.77
   4   4   7  124.75    2.50
  -4  -4  -7  125.07    2.17
  -3  -5  -8   61.26    1.78
   3   5   8   60.45    1.46
  -3  -5  -8   60.73    1.37
  -2  -6  -9    3.96    0.61
   2   6   9    4.01    0.39
  -2  -6  -9    4.15    0.48
  -1  -7 -10  222.16    3.90
  -1  -7 -10  208.71    4.56
   0  -8 -11  402.48    6.72
   0  -8 -11  407.52    7.67
   1  -9 -12   54.58    1.77
   1  -9 -12   55.01    2.10
   2 -10 -13   23.97    1.21
   2 -10 -13   22.76    1.45
   3 -11 -14   10.75    0.97
   3 -11 -14   12.62    1.20
   4 -12 -15    0.25    0.70
   4 -12 -15    0.37    0.62
   5 -13 -16    0.48    0.82
  20 -10  -8    3.97    0.92
  19  -9  -7   19.81    1.38
  18  -8  -6   -0.07    0.50
  17  -7  -5   51.60    1.84
  17  -7  -5   53.14    1.92
  16  -6  -4   37.69    1.56
  16  -6  -4   37.64    1.49
  15  -5  -3   35.04    1.29
  15  -5  -3   40.32    1.53
  14  -4  -2  160.84    3.03
  14  -4  -2  148.19    3.40
  13  -3  -1  160.10    2.98
  13  -3  -1  163.27    3.52
 -12   2   0   -0.21    0.22
  12  -2   0    0.17    0.36
  12  -2   0   -0.09    0.24
 -11   1  -1    6.88    0.58
  11  -1   1    8.29    0.73
  11  -1   1    8.89    0.53
  10   0   2 1372.49   19.86
  10   0   2 1382.27   21.52
 -10   0  -2 1398.27   22.03
  -9  -1  -3  725.07   11.91
   9   1   3  716.93   10.57
   9   1   3  734.51   11.75
  -8  -2  -4   20.90    0.95
   8   2   4   20.07    0.91
   7   3   5    8.27    0.63
  -7  -3  -5    8.34    0.42
  -7  -3  -5    8.75    0.70
  -6  -4  -6    9.98    0.76
  -6  -4  -6    9.03    0.47
   6   4   6    8.40    0.61
  -5  -5  -7   32.55    1.36
  -5  -5  -7   34.13    0.96
   5   5   7   32.60    1.07
   4   6   8   47.22    1.28
  -4  -6  -8   47.26    1.67
  -4  -6  -8   47.59    1.27
  -3  -7  -9  102.35    2.24
  -3  -7  -9  106.51    2.79
  -2  -8 -10   56.57    1.67
  -2  -8 -10   58.85    2.07
  -1  -9 -11   46.60    1.60
  -1  -9 -11   50.94    1.96
   0 -10 -12    0.48    0.51
   0 -10 -12   -0.27    0.59
   1 -11 -13    2.31    0.64
   1 -11 -13    2.63    0.76
   2 -12 -14   29.63    1.54
   2 -12 -14   28.91    1.71
   3 -13 -15   35.74    1.98
  21  -9  -8    1.62    0.87
  20  -8  -7    6.63    0.94
  19  -7  -6   82.55    2.52
  19  -7  -6   81.28    2.38
  18  -6  -5   13.93    1.10
  18  -6  -5   14.83    1.15
  17  -5  -4   18.34    1.19
  17  -5  -4   20.95    1.17
  16  -4  -3    5.43    0.61
  16  -4  -3    4.13    0.79
  15  -3  -2    0.22    0.38
  15  -3  -2    0.37    0.54
  14  -2  -1  695.82   10.51
  14  -2  -1  689.15   11.60
  13  -1   0  207.21    4.19
  13  -1   0  200.18    3.50
 -13   1   0  203.39    3.72
  12   0   1    0.41    0.28
 -12   0  -1    0.41    0.34
  12   0   1    0.92    0.50
  11   1   2  161.66    2.78
 -11  -1  -2  161.61    3.23
  11   1   2  166.17    3.44
  10   2   3  594.44    9.85
  10   2   3  596.86    8.86
 -10  -2  -3  599.50   10.03
  -9  -3  -4    0.30    0.33
  -9  -3  -4    0.54    0.25
   9   3   4   -0.01    0.29
  -8  -4  -5    3.28    0.34
   8   4   5    3.97    0.48
  -8  -4  -5    3.75    0.51
  -7  -5  -6    6.49    0.50
  -7  -5  -6    5.80    0.66
   7   5   6    6.60    0.57
  -6  -6  -7  438.06    7.98
   6   6   7  439.59    7.24
  -6  -6  -7  437.00    6.82
  -5  -7  -8   42.62    1.70
  -5  -7  -8   45.28    1.32
  -4  -8  -9    0.25    0.58
  -4  -8  -9    0.29    0.45
  -3  -9 -10    0.75    0.66
  -3  -9 -10    1.23    0.52
  -2 -10 -11   23.00    1.49
  -2 -10 -11   22.65    1.16
  -1 -11 -12   45.17    1.99
   0 -12 -13   -0.23    0.67
   1 -13 -14    9.98    1.34
   2 -14 -15   50.97    2.43
  22  -8  -8   11.76    1.23
  21  -7  -7   -0.09    0.64
  21  -7  -7    0.67    0.68
  20  -6  -6    3.83    0.74
  20  -6  -6    4.59    0.82
  19  -5  -5   59.35    1.88
  19  -5  -5   58.86    2.10
  18  -4  -4    5.73    0.86
  18  -4  -4    5.67    0.69
  17  -3  -3   99.82    2.75
  17  -3  -3  102.60    2.38
  16  -2  -2   19.01    1.25
  16  -2  -2   23.94    1.02
  15  -1  -1   40.15    1.61
  15  -1  -1   41.23    1.28
  14   0   0   35.38    1.12
  14   0   0   37.74    1.53
  13   1   1  178.94    3.14
 -13  -1  -1  177.30    3.51
  13   1   1  179.58    3.79
  12   2   2   45.41    1.17
 -12  -2  -2   47.32    1.45
  12   2   2   47.49    1.60
  11   3   3   38.08    1.37
 -11  -3  -3   37.43    1.34
 -10  -4  -4   70.18    1.95
  10   4   4   71.21    1.86
  -9  -5  -5    9.40    0.85
   9   5   5   10.34    0.74
   8   6   6    4.89    0.53
  -8  -6  -6    5.33    0.71
  -7  -7  -7  172.76    3.90
  -6  -8  -8   63.67    2.20
  -5  -9  -9   55.20    2.11
  -4 -10 -10    0.29    0.61
  -3 -11 -11    2.88    0.90
  -2 -12 -12    4.29    0.96
  -1 -13 -13   33.76    2.09
   0 -14 -14   25.91    1.97
  23  -7  -8    8.11    1.13
  23  -7  -8    6.47    1.09
  22  -6  -7   14.86    1.28
  22  -6  -7   13.67    1.23
  21  -5  -6    9.63    1.08
  21  -5  -6   10.76    0.99
  20  -4  -5    0.38    0.67
  20  -4  -5    0.15    0.50
  19  -3  -4    8.68    1.00
  19  -3  -4    8.70    0.81
  18  -2  -3   26.65    1.41
  18  -2  -3   25.09    1.13
  17  -1  -2   72.76    2.31
  17  -1  -2   73.48    1.88
  16   0  -1    0.17    0.48
  15   1   0   19.62    1.15
  14   2   1  186.44    3.95
 -14  -2  -1  185.44    3.73
  13   3   2  367.05    6.67
 -13  -3  -2  374.78    6.72
 -12  -4  -3  196.06    4.07
  12   4   3  195.34    3.97
  11   5   4    5.04    0.60
 -11  -5  -4    4.96    0.69
 -10  -6  -5   90.25    2.49
  10   6   5   92.34    2.21
  -9  -7  -6    0.64    0.57
  -8  -8  -7    0.72    0.63
  -7  -9  -8    7.72    0.95
  -6 -10  -9    0.02    0.60
  -5 -11 -10   10.71    1.17
  -4 -12 -11    0.84    0.85
  -3 -13 -12    8.87    1.34
  -2 -14 -13    0.14    0.93
  24  -6  -8    0.61    0.80
  23  -5  -7    1.57    0.76
  22  -4  -6   45.52    2.03
  21  -3  -5   17.71    1.34
  20  -2  -4    8.70    1.02
  19  -1  -3   -0.09    0.63
  18   0  -2   27.22    1.40
  17   1  -1   21.64    1.32
  16   2   0   11.05    1.04
 -15  -3  -1   71.60    2.00
  15   3   1   68.47    2.11
  14   4   2  142.66    3.25
 -14  -4  -2  138.47    3.22
  13   5   3    1.55    0.59
 -13  -5  -3    1.35    0.55
  12   6   4   69.60    1.93
 -12  -6  -4   61.63    2.06
 -11  -7  -5   50.57    1.95
 -10  -8  -6  102.66    2.91
  -9  -9  -7   22.62    1.47
  -8 -10  -8    4.13    0.82
  -7 -11  -9   -0.28    0.69
  -6 -12 -10    0.27    0.79
  -5 -13 -11    0.57    0.91
  -4 -14 -12    0.47    1.00
  25  -5  -8   -0.25    0.72
  24  -4  -7    2.70    0.79
  23  -3  -6    0.26    0.69
  22  -2  -5    4.84    0.98
  21  -1  -4   -0.54    0.64
  20   0  -3   -1.15    0.62
  19   1  -2   24.72    1.43
  18   2  -1   11.58    1.11
  17   3   0   10.44    0.99
 -16  -4  -1   10.13    0.94
  16   4   1   11.88    1.00
 -15  -5  -2   79.06    2.34
  15   5   2   79.71    2.28
 -14  -6  -3   19.13    1.30
  14   6   3   20.29    1.15
 -13  -7  -4   13.43    1.19
  13   7   4   14.80    1.04
 -12  -8  -5    3.88    0.84
 -11  -9  -6   15.98    1.32
 -10 -10  -7   11.21    1.18
  -9 -11  -8   34.58    1.80
  -8 -12  -9    0.84    0.78
  -7 -13 -10   -0.54    0.82
  -6 -14 -11   15.80    1.64
  25  -3  -7   -0.25    0.75
  24  -2  -6    2.35    0.91
  23  -1  -5    0.67    0.73
  22   0  -4    1.59    0.85
  21   1  -3   -0.24    0.70
  20   2  -2   12.74    1.15
  19   3  -1   15.38    1.26
  17   5   1    6.34    0.86
  16   6   2   -0.68    0.48
 -16  -6  -2   -0.42    0.48
  15   7   3   -0.18    0.56
 -15  -7  -3    0.18    0.56
 -14  -8  -4    1.33    0.68
 -13  -9  -5   12.89    1.25
 -12 -10  -6   35.85    1.83
 -11 -11  -7    8.03    1.13
 -10 -12  -8    5.98    1.09
  -9 -13  -9    6.23    1.18
  26  -2  -7   14.97    1.35
  25  -1  -6   -0.84    0.69
  24   0  -5   -0.81    0.72
  23   1  -4    4.78    1.00
  22   2  -3    8.49    1.15
  21   3  -2   10.07    1.15
  20   4  -1    1.99    0.76
  19   5   0    0.58    0.68
  18   6   1   22.31    1.33
 -17  -7  -2   12.24    1.16
  17   7   2   14.55    1.19
 -16  -8  -3    3.58    0.85
 -15  -9  -4   24.99    1.69
 -14 -10  -5    5.76    1.04
 -13 -11  -6    1.83    0.87
 -12 -12  -7    9.22    1.29
 -11 -13  -8    4.35    1.06
  26   0  -6   -0.48    0.72
  25   1  -5   -0.57    0.84
  24   2  -4    2.87    0.98
  23   3  -3    8.83    1.25
  22   4  -2    4.14    0.98
  21   5  -1    8.86    1.08
  20   6   0    3.85    0.90
  19   7   1    2.39    0.79
 -18  -8  -2   58.55    2.27
 -17  -9  -3   20.53    1.54
 -16 -10  -4    0.85    0.82
 -15 -11  -5    1.46    0.83
 -14 -12  -6    8.48    1.21
  26   2  -5    2.96    1.13
  25   3  -4   -0.36    0.87
  24   4  -3    0.16    0.85
  23   5  -2    9.74    1.23
  22   6  -1   -0.24    0.76
  21   7   0   25.34    1.53
 -18 -10  -3    8.56    1.14
 -17 -11  -4    8.99    1.18
  24   6  -2   29.34    1.85
  23   7  -1    0.34    0.94
  20  10 -13    3.87    1.04
  21   9 -14   13.71    1.50
 -21  -9  14   13.27    1.24
  22   8 -15    0.63    0.99
 -22  -8  15    1.44    0.63
 -23  -7  16    1.23    0.74
 -14 -14   8    9.55    1.77
 -15 -13   9   84.10    5.37
  18  10 -12    7.46    1.17
  19   9 -13    2.73    1.04
 -19  -9  13    2.80    0.74
 -20  -8  14   22.12    1.38
  20   8 -14   20.15    1.62
 -21  -7  15    9.71    1.10
  21   7 -15    8.61    1.21
 -22  -6  16   12.78    1.31
  22   6 -16   12.86    1.42
  23   5 -17    1.15    0.87
 -23  -5  17    1.60    0.67
  24   4 -18   15.36    1.47
 -24  -4  18   14.73    1.36
 -11 -15   6   14.21    1.55
 -12 -14   7    9.40    1.47
 -13 -13   8   17.85    1.84
 -14 -12   9    0.36    1.14
  16  10 -11    2.54    0.84
 -17  -9  12    0.55    0.52
  17   9 -12    0.41    0.77
 -18  -8  13    4.43    0.77
  18   8 -13    6.62    1.06
 -19  -7  14   12.87    1.10
  19   7 -14   12.40    1.29
  20   6 -15    0.58    0.81
 -20  -6  15    0.45    0.52
 -21  -5  16    6.70    1.00
  21   5 -16    6.40    1.10
 -22  -4  17    7.54    0.98
  22   4 -17    8.19    1.16
 -23  -3  18   21.54    1.54
  23   3 -18   19.40    1.64
 -24  -2  19   23.03    1.64
  24   2 -19   27.05    1.80
  -9 -15   5    3.05    1.08
 -10 -14   6   19.34    1.57
 -11 -13   7   10.90    1.32
 -12 -12   8   -1.24    0.66
 -13 -11   9   26.49    2.03
  14  10 -10    6.95    1.00
 -15  -9  11   37.41    1.58
  15   9 -11   36.70    1.83
 -16  -8  12   -0.86    0.41
  16   8 -12   -0.33    0.66
 -17  -7  13   12.91    1.01
  17   7 -13   15.59    1.34
  18   6 -14    2.15    0.81
 -18  -6  14    2.01    0.65
 -19  -5  15   -0.28    0.49
  19   5 -15   -0.40    0.57
 -20  -4  16   12.77    1.26
  20   4 -16   12.72    1.25
  21   3 -17   -0.24    0.72
 -21  -3  17   -0.01    0.56
  22   2 -18   -0.65    0.72
 -22  -2  18    1.76    0.73
 -23  -1  19    0.48    0.79
  23   1 -19   -0.37    0.75
 -24   0  20    4.37    1.03
  -6 -16   3   19.96    1.74
  -7 -15   4    5.53    1.11
  -8 -14   5    3.99    0.93
  -9 -13   6    3.33    0.87
 -10 -12   7    3.52    0.85
 -11 -11   8    3.47    0.83
 -12 -10   9    4.92    1.02
 -13  -9  10    1.57    0.54
  13   9 -10    1.79    0.69
 -14  -8  11    6.94    0.77
  14   8 -11    8.17    1.00
  15   7 -12   64.97    2.30
 -15  -7  12   68.24    2.16
 -16  -6  13   14.74    1.05
  16   6 -13   14.47    1.21
 -17  -5  14    0.27    0.49
  17   5 -14   -1.02    0.50
  18   4 -15   80.41    2.61
 -18  -4  15   80.56    2.53
  19   3 -16   67.68    2.40
 -19  -3  16   71.37    2.41
  20   2 -17    4.29    0.91
 -20  -2  17    4.59    0.89
 -21  -1  18   14.98    1.33
  21   1 -18   14.71    1.31
  22   0 -19   -0.70    0.65
 -22   0  19    0.11    0.69
 -23   1  20    0.50    0.78
  23  -1 -20   -0.44    0.68
  -4 -16   2   -1.40    0.72
  -5 -15   3   -0.34    0.78
  -6 -14   4   22.40    1.61
  -7 -13   5    0.46    0.64
  -8 -12   6    7.09    1.00
  -9 -11   7    7.37    1.02
 -10 -10   8    2.78    0.75
 -11  -9   9   44.48    1.58
  11   9  -9   46.16    1.90
  12   8 -10  102.92    2.92
 -12  -8  10  101.86    2.60
  13   7 -11   62.30    2.22
 -13  -7  11   63.03    1.99
 -14  -6  12   79.36    2.24
  14   6 -12   75.66    2.40
 -15  -5  13   24.62    1.27
  15   5 -13   21.77    1.34
 -16  -4  14   14.75    1.11
  16   4 -14   12.74    1.15
  17   3 -15   17.03    1.27
 -17  -3  15   18.03    1.20
  18   2 -16   16.34    1.22
 -18  -2  16   16.23    1.21
 -19  -1  17   30.01    1.56
  19   1 -17   28.99    1.53
 -20   0  18   11.26    1.11
  20   0 -18    8.31    1.10
  21  -1 -19    8.11    1.12
 -21   1  19    8.48    1.03
  22  -2 -20   -0.41    0.83
 -22   2  20   -0.52    0.68
 -23   3  21    0.38    0.73
  -2 -16   1    3.56    1.00
  -3 -15   2   15.79    1.46
  -4 -14   3   16.43    1.39
  -5 -13   4   10.75    1.15
  -6 -12   5   12.12    1.18
  -7 -11   6    2.52    0.72
  -8 -10   7    2.73    0.70
  -9  -9   8    0.19    0.36
  -9  -9   8    0.65    0.52
 -10  -8   9   49.43    1.60
  10   8  -9   52.24    1.90
 -11  -7  10   46.45    1.58
  11   7 -10   44.83    1.78
  12   6 -11   51.04    1.84
 -12  -6  11   53.01    1.74
 -13  -5  12    2.93    0.58
  13   5 -12    2.54    0.63
 -14  -4  13   17.01    1.06
  14   4 -13   16.13    1.16
  15   3 -14  115.59    2.98
 -15  -3  14  119.54    3.06
 -16  -2  15   18.32    1.14
  16   2 -15   20.12    1.25
 -17  -1  16   23.86    1.32
  17   1 -16   23.34    1.38
  18   0 -17   -0.44    0.54
 -18   0  17   -0.36    0.47
 -19   1  18   10.84    1.05
  19  -1 -18   10.86    1.10
  20  -2 -19    3.74    0.90
 -20   2  19    5.40    0.88
 -21   3  20   21.79    1.46
  21  -3 -20   25.80    1.70
 -22   4  21    0.50    0.76
  22  -4 -21    0.91    0.84
   0 -16   0   19.34    1.59
  -1 -15   1    1.37    0.76
  -2 -14   2    1.89    0.72
  -3 -13   3   14.08    1.26
  -4 -12   4   16.15    1.22
  -5 -11   5   19.45    1.30
  -6 -10   6   42.49    1.72
  -7  -9   7    1.95    0.60
  -7  -9   7    1.45    0.40
   8   8  -8    3.65    0.68
  -8  -8   8    3.10    0.48
   9   7  -9    1.29    0.60
  -9  -7   9    0.52    0.41
 -10  -6  10   13.35    0.92
  10   6 -10   12.83    1.07
 -11  -5  11   58.02    1.80
  11   5 -11   60.07    1.90
  12   4 -12  216.21    4.35
 -12  -4  12  225.08    4.41
  13   3 -13  101.93    2.62
 -13  -3  13  107.34    2.65
  14   2 -14   15.05    1.06
 -14  -2  14   14.81    0.98
 -15  -1  15   35.13    1.51
  15   1 -15   34.09    1.54
  16   0 -16  113.79    2.91
 -16   0  16  108.97    2.87
 -17   1  17    4.31    0.72
  17  -1 -17    4.23    0.79
 -18   2  18    1.04    0.65
  18  -2 -18    0.62    0.62
  19  -3 -19    1.98    0.78
 -19   3  19    2.73    0.80
 -20   4  20    5.48    0.94
  20  -4 -20    5.48    1.00
  21  -5 -21   13.27    1.40
   2 -16  -1    3.76    1.08
   1 -15   0    2.46    0.83
   0 -14   1    1.80    0.75
  -1 -13   2   -0.04    0.53
  -2 -12   3   -0.42    0.53
  -3 -11   4  191.39    4.24
  -4 -10   5  104.63    2.85
  -5  -9   6    9.51    0.90
  -5  -9   6    9.74    0.67
  -6  -8   7  143.71    2.93
  -6  -8   7  145.08    3.37
  -7  -7   8  179.04    3.51
   7   7  -8  179.34    3.70
   8   6  -9   20.42    1.11
  -8  -6   9   18.37    0.92
  -9  -5  10   46.47    1.47
   9   5 -10   44.21    1.53
 -10  -4  11    0.99    0.40
  10   4 -11    0.70    0.44
 -11  -3  12   -0.01    0.34
  11   3 -12    0.19    0.38
 -12  -2  13  147.31    3.30
  12   2 -13  153.82    3.32
  13   1 -14   57.31    1.85
 -13  -1  14   58.27    1.85
 -14   0  15   -0.16    0.45
  14   0 -15   -0.08    0.44
 -15   1  16   67.37    2.10
  15  -1 -16   69.87    2.16
 -16   2  17   78.93    2.36
  16  -2 -17   77.94    2.38
  17  -3 -18    2.87    0.75
 -17   3  18    2.10    0.63
  18  -4 -19    1.39    0.75
 -18   4  19    1.76    0.65
  19  -5 -20    0.95    0.69
 -19   5  20    0.19    0.68
  20  -6 -21    8.12    1.15
   4 -16  -2   -0.59    0.71
   3 -15  -1    0.67    0.87
   2 -14   0   14.60    1.27
   1 -13   1   -0.02    0.57
   0 -12   2   10.53    1.00
  -1 -11   3   64.93    2.18
  -2 -10   4  127.81    3.15
  -3  -9   5   42.21    1.60
  -4  -8   6  134.35    2.68
  -4  -8   6  130.37    3.09
  -5  -7   7   33.04    1.11
   6   6  -8   52.82    1.65
  -6  -6   8   51.50    1.47
  -7  -5   9  165.31    3.28
   7   5  -9  167.21    3.34
   8   4 -10   13.21    0.85
  -8  -4  10   13.19    0.74
   9   3 -11  209.18    3.98
  -9  -3  11  215.62    4.10
 -10  -2  12    1.53    0.41
  10   2 -12   -0.10    0.32
 -11  -1  13   10.20    0.74
  11   1 -13   11.02    0.85
  12   0 -14   38.60    1.44
 -12   0  14   38.40    1.41
 -13   1  15   29.23    1.27
  13  -1 -15   32.13    1.38
  14  -2 -16    4.53    0.73
 -14   2  16    4.58    0.72
 -15   3  17    1.10    0.58
  15  -3 -17    1.58    0.61
  16  -4 -18    0.86    0.65
 -16   4  18    0.89    0.55
  17  -5 -19   26.80    1.49
 -17   5  19   24.82    1.40
  18  -6 -20    0.82    0.75
  19  -7 -21    0.95    0.75
   6 -16  -3   17.12    1.57
   5 -15  -2   17.25    1.53
   4 -14  -1    0.61    0.63
   3 -13   0   14.64    1.23
   2 -12   1  136.34    3.49
   1 -11   2    7.63    0.88
   0 -10   3  264.14    5.13
  -1  -9   4    4.15    0.63
  -2  -8   5    6.06    0.54
  -2  -8   5    5.12    0.65
  -3  -7   6  143.78    3.12
  -3  -7   6  146.53    2.83
  -4  -6   7  202.41    3.75
   4   6  -7  206.75    3.90
   5   5  -8  201.11    3.76
  -5  -5   8  199.21    3.71
   6   4  -9   32.30    1.16
  -6  -4   9   32.10    1.11
   7   3 -10    5.70    0.57
  -7  -3  10    6.13    0.55
   8   2 -11  109.23    2.36
  -8  -2  11  106.58    2.41
   9   1 -12   22.48    1.04
  -9  -1  12   23.50    1.01
 -10   0  13    0.67    0.33
  10   0 -13   -0.05    0.39
  11  -1 -14    0.40    0.37
 -11   1  14    1.54    0.42
  12  -2 -15   23.38    1.18
 -12   2  15   18.31    1.01
 -13   3  16  126.74    3.04
  13  -3 -16  130.82    3.04
 -14   4  17    6.87    0.82
  14  -4 -17    7.79    0.87
 -15   5  18    2.38    0.61
  15  -5 -18    1.60    0.61
  16  -6 -19   10.39    1.05
  17  -7 -20   16.21    1.31
  18  -8 -21    3.20    0.87
   7 -15  -3    2.03    0.90
   6 -14  -2   23.34    1.52
   5 -13  -1   37.66    1.74
   4 -12   0    6.86    0.91
   3 -11   1    0.40    0.57
   2 -10   2    2.08    0.63
   1  -9   3    0.99    0.46
   0  -8   4    0.01    0.35
   0  -8   4   -0.05    0.24
  -1  -7   5  287.91    5.17
  -1  -7   5  290.52    5.00
  -2  -6   6 1283.62   18.97
  -2  -6   6 1269.01   19.57
  -3  -5   7  251.02    4.41
   3   5  -7  253.22    4.40
  -4  -4   8 1243.35   19.08
   4   4  -8 1229.57   18.21
   5   3  -9  210.62    3.71
  -5  -3   9  202.98    3.80
  -6  -2  10   84.78    1.96
   6   2 -10   84.99    1.95
   7   1 -11    0.43    0.35
  -7  -1  11    0.59    0.30
  -8   0  12  994.43   15.77
   8   0 -12 1006.50   14.96
  -9   1  13    8.88    0.67
   9  -1 -13    9.65    0.72
 -10   2  14   54.20    1.66
  10  -2 -14   54.43    1.67
 -11   3  15   24.45    1.15
  11  -3 -15   27.70    1.23
  12  -4 -16   55.43    1.82
 -12   4  16   58.85    1.83
 -13   5  17    1.54    0.55
  13  -5 -17    0.24    0.52
  14  -6 -18   -0.47    0.49
  15  -7 -19   -0.54    0.63
  16  -8 -20   29.31    1.66
   9 -15  -4   24.93    1.65
   8 -14  -3    0.78    0.76
   7 -13  -2    3.84    0.81
   6 -12  -1   87.86    2.63
   5 -11   0  306.20    5.79
   4 -10   1  121.27    2.90
   3  -9   2  120.25    2.80
   2  -8   3    1.24    0.33
   2  -8   3    0.92    0.42
   1  -7   4  168.16    3.37
   1  -7   4  172.28    3.17
   0  -6   5   32.99    1.03
   0  -6   5   32.16    1.18
  -1  -5   6  951.07   14.84
  -1  -5   6  964.19   14.34
   2   4  -7  593.50    9.06
  -2  -4   7  589.48    9.45
   3   3  -8   93.88    1.95
  -3  -3   8   92.28    2.02
  -4  -2   9   92.20    2.04
   4   2  -9   93.29    1.94
   5   1 -10  601.36    9.24
  -5  -1  10  614.11    9.82
  -6   0  11   -0.05    0.25
   6   0 -11   -0.30    0.21
   6   0 -11   -0.02    0.25
  -7   1  12  397.71    6.75
   7  -1 -12  397.57    6.39
   7  -1 -12  394.48    6.70
  -8   2  13  349.27    6.13
   8  -2 -13  342.41    5.98
   8  -2 -13  350.13    5.84
   9  -3 -14    0.19    0.39
   9  -3 -14    0.63    0.30
  -9   3  14    0.53    0.36
  10  -4 -15    0.15    0.39
 -10   4  15    0.30    0.40
  11  -5 -16    4.31    0.67
 -11   5  16    4.58    0.61
  12  -6 -17   55.22    1.80
  13  -7 -18    5.20    0.82
  14  -8 -19    1.19    0.70
  15  -9 -20    0.91    0.70
  11 -15  -5    2.74    0.93
  10 -14  -4    0.09    0.82
   9 -13  -3   62.43    2.26
   8 -12  -2   56.25    2.06
   7 -11  -1   18.40    1.22
   6 -10   0   14.90    1.13
   5  -9   1   43.07    1.54
   4  -8   2    4.02    0.54
   4  -8   2    4.88    0.48
   3  -7   3   56.00    1.61
   3  -7   3   54.65    1.40
   2  -6   4  434.97    6.95
   2  -6   4  431.11    7.09
   1  -5   5  150.97    2.86
   1  -5   5  147.45    2.82
   0  -4   6  508.45    7.87
   0  -4   6  504.61    8.16
   1   3  -7  961.04   14.10
  -1  -3   7  956.62   14.88
  -2  -2   8   38.18    1.10
   2   2  -8   35.13    0.97
   2   2  -8   35.13    0.97
   3   1  -9   40.94    1.07
  -3  -1   9   38.95    1.15
   3   1  -9   38.83    1.07
   4   0 -10   28.34    0.90
   4   0 -10   28.20    0.89
  -4   0  10   29.89    1.02
   5  -1 -11   10.10    0.61
   5  -1 -11   10.47    0.60
  -5   1  11    9.40    0.61
  -6   2  12   19.28    0.87
   6  -2 -12   19.92    0.83
   6  -2 -12   18.96    0.84
   7  -3 -13  596.51    9.88
   7  -3 -13  591.82    9.23
  -7   3  13  587.45    9.70
   8  -4 -14   91.68    2.11
  -8   4  14   90.54    2.19
   8  -4 -14   87.79    2.15
   9  -5 -15   22.21    1.10
  10  -6 -16    0.18    0.47
  11  -7 -17   10.99    0.98
  12  -8 -18    1.58    0.67
  13  -9 -19   23.38    1.47
  14 -10 -20    0.82    0.71
  12 -14  -5   15.80    1.46
  11 -13  -4   -0.27    0.72
  10 -12  -3   -0.25    0.59
   9 -11  -2    3.76    0.77
   8 -10  -1  331.67    6.13
   7  -9   0    3.14    0.60
   6  -8   1   20.55    0.91
   6  -8   1   19.45    1.02
   5  -7   2  188.50    3.51
   5  -7   2  186.69    3.56
   4  -6   3  204.62    3.70
   4  -6   3  207.33    3.74
   3  -5   4    3.63    0.43
   2  -4   5  291.10    4.98
   2  -4   5  290.07    4.74
   1  -3   6   88.67    1.88
   1  -3   6   86.51    1.76
   0   2  -7    3.70    0.36
   0   2  -7    3.96    0.31
   0  -2   7    4.48    0.39
  -1  -1   8   15.27    0.68
   1   1  -8   14.88    0.56
   1   1  -8   15.47    0.65
   2   0  -9    0.10    0.17
   2   0  -9   -0.08    0.17
  -2   0   9   -0.06    0.16
   3  -1 -10   39.96    1.06
   3  -1 -10   38.53    1.13
  -3   1  10   38.44    1.14
  -4   2  11  590.21    9.56
   4  -2 -11  591.99    9.83
   4  -2 -11  593.56    8.97
   5  -3 -12  457.28    7.76
   5  -3 -12  450.22    7.11
  -5   3  12  454.86    7.54
   6  -4 -13   85.88    1.99
  -6   4  13   88.69    2.08
   6  -4 -13   89.73    2.10
  -7   5  14    3.63    0.49
   7  -5 -14    3.77    0.51
   7  -5 -14    3.88    0.49
   8  -6 -15   21.21    0.97
   8  -6 -15   22.18    1.10
   9  -7 -16    1.73    0.57
  10  -8 -17    0.73    0.59
  11  -9 -18   14.40    1.25
  12 -10 -19    0.93    0.69
  13 -11 -20    8.37    1.18
  14 -14  -6   15.44    1.48
  13 -13  -5   -0.29    0.73
  12 -12  -4   81.48    2.64
  11 -11  -3    5.78    0.88
  10 -10  -2   14.39    1.13
   9  -9  -1   26.85    1.30
   8  -8   0  121.73    2.57
   8  -8   0  112.92    2.66
   7  -7   1  115.20    2.55
   7  -7   1  117.00    2.52
   6  -6   2   41.16    1.28
   6  -6   2   43.11    1.37
   5  -5   3   23.94    0.89
   5  -5   3   24.32    0.92
   4  -4   4   95.21    2.10
   4  -4   4   95.49    1.91
   3  -3   5  342.07    5.29
   3  -3   5  341.01    5.73
   2  -2   6    6.85    0.39
  -2   2  -6    7.99    0.50
   2  -2   6    7.34    0.48
   1  -1   7   88.22    1.91
  -1   1  -7   91.76    1.61
  -1   1  -7   92.75    1.92
   0   0  -8    3.31    0.29
   0   0  -8    3.28    0.34
   0   0   8    4.19    0.41
   1  -1  -9  137.77    2.37
   1  -1  -9  140.77    2.78
  -1   1   9  141.22    2.73
   2  -2 -10  107.46    2.00
  -2   2  10  105.98    2.24
   2  -2 -10  108.85    2.33
  -3   3  11    0.34    0.26
   3  -3 -11    0.56    0.27
   3  -3 -11    0.13    0.26
   4  -4 -12  261.56    4.42
   4  -4 -12  259.21    4.85
  -4   4  12  264.79    4.66
   5  -5 -13   92.86    2.24
  -5   5  13   91.44    2.10
   5  -5 -13   92.47    2.08
   6  -6 -14    0.34    0.38
   6  -6 -14    0.44    0.38
   7  -7 -15    8.30    0.78
   7  -7 -15    8.50    0.79
   8  -8 -16   40.58    1.58
   9  -9 -17   18.63    1.23
  10 -10 -18    3.50    0.79
  11 -11 -19    7.06    1.08
  15 -13  -6    0.27    0.77
  14 -12  -5   13.65    1.26
  13 -11  -4   15.21    1.22
  12 -10  -3    7.54    0.95
  11  -9  -2   25.08    1.26
  10  -8  -1    0.91    0.42
  10  -8  -1    0.88    0.48
   9  -7   0    1.46    0.42
   9  -7   0    1.31    0.43
   8  -6   1   53.77    1.50
   8  -6   1   54.46    1.56
   7  -5   2   37.64    1.12
   7  -5   2   38.53    1.28
   6  -4   3  178.32    3.44
   6  -4   3  177.77    3.08
   5  -3   4   10.12    0.49
   5  -3   4    9.69    0.63
   4  -2   5  526.75    8.57
  -4   2  -5  525.22    8.69
   4  -2   5  529.29    7.77
   3  -1   6    6.53    0.50
   3  -1   6    5.66    0.29
  -3   1  -6    5.91    0.49
   2   0   7    0.40    0.20
  -2   0  -7   -0.05    0.16
  -2   0  -7    0.18    0.11
  -1  -1  -8   50.56    1.36
  -1  -1  -8   50.72    0.99
   1   1   8   50.64    1.33
   0   2   9   10.87    0.60
   0  -2  -9   11.73    0.47
   0  -2  -9   10.34    0.68
   1  -3 -10  548.18    8.18
   1  -3 -10  544.96    9.22
  -1   3  10  549.85    8.82
   2  -4 -11  171.51    3.01
  -2   4  11  168.37    3.20
   2  -4 -11  167.79    3.42
  -3   5  12    7.04    0.54
   3  -5 -12    7.13    0.57
   3  -5 -12    7.29    0.63
   4  -6 -13    0.57    0.39
   4  -6 -13    0.15    0.36
   5  -7 -14   25.25    1.21
   5  -7 -14   24.03    1.11
   6  -8 -15   42.98    1.57
   6  -8 -15   43.71    1.69
   7  -9 -16   31.78    1.44
   8 -10 -17   22.82    1.40
   9 -11 -18   18.92    1.37
  10 -12 -19    5.06    0.94
  16 -12  -6    5.71    0.98
  15 -11  -5    1.93    0.75
  14 -10  -4    2.49    0.69
  13  -9  -3    5.32    0.83
  12  -8  -2   13.55    0.91
  12  -8  -2   14.27    0.98
  11  -7  -1    7.58    0.69
  11  -7  -1    7.71    0.73
  10  -6   0   10.57    0.76
  10  -6   0   10.77    0.78
   9  -5   1   15.62    0.78
   9  -5   1   15.28    0.86
   8  -4   2  312.10    5.05
   8  -4   2  315.67    5.59
   7  -3   3  213.36    3.53
   7  -3   3  224.88    4.16
  -6   2  -4  543.83    8.97
   6  -2   4  543.42    8.90
   6  -2   4  546.80    7.99
  -5   1  -5  392.12    6.72
   5  -1   5  399.64    6.68
   5  -1   5  401.37    5.85
   4   0   6  355.15    6.01
  -4   0  -6  352.25    6.09
  -3  -1  -7  302.45    5.31
   3   1   7  299.93    5.18
  -2  -2  -8   76.46    1.32
   2   2   8   73.96    1.72
  -2  -2  -8   75.78    1.83
  -1  -3  -9    4.64    0.47
   1   3   9    2.91    0.34
  -1  -3  -9    3.01    0.28
   0  -4 -10   63.80    1.75
   0   4  10   67.42    1.59
   0  -4 -10   65.99    1.42
   1  -5 -11  120.14    2.30
   1  -5 -11  114.65    2.65
  -1   5  11  113.74    2.35
   2  -6 -12  138.38    3.15
   2  -6 -12  140.82    2.77
   3  -7 -13    2.42    0.57
   3  -7 -13    1.92    0.57
   4  -8 -14    9.54    0.87
   4  -8 -14   10.24    0.95
   5  -9 -15   82.33    2.32
   5  -9 -15   80.60    2.47
   6 -10 -16   28.30    1.47
   7 -11 -17    1.29    0.74
   8 -12 -18   14.01    1.28
  18 -12  -7   15.78    1.45
  17 -11  -6    4.93    0.89
  16 -10  -5   22.65    1.37
  15  -9  -4    0.17    0.52
  14  -8  -3   22.53    1.19
  14  -8  -3   22.88    1.25
  13  -7  -2  239.39    4.50
  13  -7  -2  245.64    4.77
  12  -6  -1   26.80    1.10
  12  -6  -1   26.42    1.21
  11  -5   0   -0.64    0.33
  11  -5   0   -0.14    0.29
  10  -4   1  170.52    3.52
  10  -4   1  170.71    3.05
   9  -3   2   -0.10    0.33
   9  -3   2    0.21    0.22
   8  -2   3  237.39    3.71
   8  -2   3  241.24    4.46
  -8   2  -3  233.79    4.21
  -7   1  -4  849.86   13.82
   7  -1   4  862.91   13.65
   7  -1   4  852.05   12.30
   6   0   5   -0.14    0.26
  -6   0  -5   -0.10    0.25
   5   1   6  173.89    3.41
  -5  -1  -6  183.41    3.48
   4   2   7   75.92    1.80
  -4  -2  -7   75.74    1.24
  -4  -2  -7   77.72    1.87
   3   3   8   44.55    1.26
  -3  -3  -8   44.69    0.92
  -3  -3  -8   44.07    1.37
  -2  -4  -9  250.52    4.72
   2   4   9  242.89    4.33
  -2  -4  -9  248.87    3.94
  -1  -5 -10    8.43    0.77
   1   5  10    7.12    0.55
  -1  -5 -10    7.61    0.56
   0  -6 -11   40.37    1.21
   0  -6 -11   35.94    1.42
   1  -7 -12   27.78    1.13
   1  -7 -12   25.32    1.30
   2  -8 -13   58.24    1.77
   2  -8 -13   58.95    2.00
   3  -9 -14    3.53    0.62
   3  -9 -14    3.42    0.73
   4 -10 -15   37.58    1.60
   4 -10 -15   36.52    1.71
   5 -11 -16   23.00    1.50
   5 -11 -16   21.98    1.39
   6 -12 -17   12.01    1.18
   7 -13 -18   25.21    1.64
  19 -11  -7    3.26    1.00
  18 -10  -6    7.63    1.02
  17  -9  -5    1.46    0.65
  16  -8  -4  132.16    3.23
  16  -8  -4  123.75    3.11
  15  -7  -3   -0.54    0.42
  15  -7  -3   -0.79    0.48
  14  -6  -2    8.57    0.82
  14  -6  -2    6.96    0.71
  13  -5  -1  259.39    4.62
  13  -5  -1  276.42    5.23
  12  -4   0   89.96    2.32
  12  -4   0   90.35    1.94
  11  -3   1   -0.11    0.32
  11  -3   1    0.28    0.25
  10  -2   2  100.22    2.45
 -10   2  -2  104.69    2.15
  10  -2   2  104.12    1.90
   9  -1   3  727.69   11.74
   9  -1   3  718.17   10.49
  -9   1  -3  720.08   11.77
   8   0   4   62.34    1.10
  -8   0  -4   61.16    1.54
   8   0   4   60.49    1.68
  -7  -1  -5  471.55    8.01
   7   1   5  474.59    7.90
   6   2   6   21.71    0.90
  -6  -2  -6   21.54    0.97
  -5  -3  -7   33.35    0.72
  -5  -3  -7   32.58    1.19
   5   3   7   31.31    1.08
   4   4   8  746.32   11.74
  -4  -4  -8  735.08   12.38
  -4  -4  -8  738.86   10.79
   3   5   9  128.84    2.61
  -3  -5  -9  132.99    2.99
  -3  -5  -9  135.11    2.39
  -2  -6 -10   58.52    1.84
  -2  -6 -10   56.54    1.42
   2   6  10   56.27    1.43
  -1  -7 -11    5.07    0.71
  -1  -7 -11    5.25    0.59
   0  -8 -12  202.65    4.49
   0  -8 -12  210.13    3.93
   1  -9 -13   36.00    1.43
   1  -9 -13   34.85    1.64
   2 -10 -14   15.56    1.26
   2 -10 -14   15.74    1.09
   3 -11 -15    1.06    0.69
   3 -11 -15    0.43    0.61
   4 -12 -16    5.26    0.96
   4 -12 -16    4.56    0.97
  20 -10  -7    9.80    1.13
  19  -9  -6    1.17    0.68
  18  -8  -5   12.86    1.10
  17  -7  -4   26.64    1.46
  17  -7  -4   24.34    1.24
  16  -6  -3  144.13    3.08
  16  -6  -3  142.07    3.42
  15  -5  -2    5.75    0.77
  15  -5  -2    5.61    0.62
  14  -4  -1  108.63    2.77
  14  -4  -1  110.35    2.32
  13  -3   0  192.96    4.03
  13  -3   0  191.66    3.40
  12  -2   1  214.04    4.27
  12  -2   1  208.54    3.54
 -12   2  -1  206.36    3.82
  11  -1   2  162.18    2.74
 -11   1  -2  161.88    3.12
  11  -1   2  158.68    3.43
  10   0   3    0.34    0.42
 -10   0  -3    0.22    0.29
  10   0   3   -0.04    0.19
   9   1   4  291.52    4.38
   9   1   4  286.29    5.27
  -9  -1  -4  290.34    5.21
  -8  -2  -5  264.96    4.91
   8   2   5  264.66    4.86
  -7  -3  -6  322.65    4.85
   7   3   6  329.79    5.71
  -7  -3  -6  321.72    5.90
  -6  -4  -7    0.36    0.34
   6   4   7    0.35    0.29
  -6  -4  -7    0.06    0.21
  -5  -5  -8   10.45    0.88
   5   5   8   10.03    0.66
  -5  -5  -8   11.01    0.56
  -4  -6  -9  163.97    3.75
  -4  -6  -9  179.12    3.09
   4   6   9  181.92    3.30
  -3  -7 -10  113.97    2.37
  -3  -7 -10  111.09    2.94
  -2  -8 -11    7.42    0.90
  -2  -8 -11    6.31    0.66
  -1  -9 -12   42.80    1.50
  -1  -9 -12   41.32    1.82
   0 -10 -13   -0.43    0.57
   0 -10 -13   -0.49    0.48
   1 -11 -14    0.84    0.65
   2 -12 -15    0.28    0.72
   3 -13 -16    3.69    1.03
  21  -9  -7    1.45    0.84
  20  -8  -6    4.99    0.82
  19  -7  -5    9.59    1.11
  19  -7  -5    9.64    0.90
  18  -6  -4   16.98    1.22
  18  -6  -4   18.80    1.13
  17  -5  -3   84.50    2.17
  17  -5  -3   87.12    2.54
  16  -4  -2  289.27    5.70
  16  -4  -2  282.73    5.01
  15  -3  -1   21.85    1.03
  15  -3  -1   21.06    1.18
  14  -2   0   44.49    1.30
  14  -2   0   44.11    1.68
  13  -1   1  179.16    3.85
 -13   1  -1  181.27    3.44
  13  -1   1  182.21    3.16
  12   0   2  224.39    4.51
  12   0   2  227.07    3.72
 -12   0  -2  228.00    4.22
  11   1   3  136.24    2.38
 -11  -1  -3  136.16    2.90
  11   1   3  144.96    3.14
 -10  -2  -4    2.65    0.47
  10   2   4    3.23    0.51
  -9  -3  -5    0.67    0.35
   9   3   5    1.21    0.41
  -8  -4  -6   28.56    1.21
   8   4   6   29.02    1.09
  -7  -5  -7   -0.24    0.36
   7   5   7    0.24    0.31
  -6  -6  -8   28.78    1.41
   6   6   8   29.07    1.09
  -5  -7  -9    1.47    0.57
  -4  -8 -10  196.04    4.51
  -3  -9 -11   10.23    1.09
  -2 -10 -12   -0.50    0.58
  -1 -11 -13    0.20    0.70
   0 -12 -14   22.15    1.62
   1 -13 -15   -0.28    0.83
  22  -8  -7   19.22    1.42
  21  -7  -6   34.72    1.63
  21  -7  -6   34.92    1.75
  20  -6  -5   -0.79    0.53
  20  -6  -5   -0.69    0.63
  19  -5  -4    3.96    0.76
  19  -5  -4    4.89    0.69
  18  -4  -3   19.00    1.20
  18  -4  -3   19.43    1.06
  17  -3  -2   65.86    1.81
  17  -3  -2   64.03    2.19
  16  -2  -1  144.83    3.48
  16  -2  -1  149.31    2.92
  15  -1   0   18.30    1.13
 -14   0  -1   -0.18    0.31
  14   0   1    0.34    0.49
 -13  -1  -2  318.49    5.79
  13   1   2  322.58    6.01
 -12  -2  -3   92.02    2.24
  12   2   3   88.14    2.31
  11   3   4   53.46    1.67
 -11  -3  -4   54.24    1.67
 -10  -4  -5   19.00    1.05
  10   4   5   19.08    0.98
   9   5   6   39.25    1.32
  -9  -5  -6   36.28    1.45
  -8  -6  -7   10.99    1.00
   8   6   7   13.65    0.82
  -7  -7  -8    3.87    0.78
  -6  -8  -9    0.56    0.63
  -5  -9 -10   15.28    1.34
  -4 -10 -11   37.67    1.86
  -3 -11 -12    0.14    0.69
  -2 -12 -13    1.77    0.87
  -1 -13 -14    1.76    0.95
   0 -14 -15   13.26    1.52
  23  -7  -7    0.32    0.82
  22  -6  -6    5.40    0.99
  21  -5  -5    9.06    1.09
  20  -4  -4    1.36    0.68
  19  -3  -3   47.13    1.91
  18  -2  -2   15.93    1.21
  17  -1  -1   23.37    1.37
  16   0   0   20.03    1.18
  15   1   1   54.21    1.89
 -14  -2  -2  148.59    3.22
  14   2   2  149.28    3.40
  13   3   3    0.57    0.58
 -13  -3  -3    0.32    0.46
 -12  -4  -4   53.90    1.80
  12   4   4   56.13    1.78
  11   5   5   40.44    1.45
 -11  -5  -5   38.32    1.54
  10   6   6   36.51    1.31
 -10  -6  -6   30.30    1.41
  -9  -7  -7  147.15    3.60
  -8  -8  -8   12.84    1.24
  -7  -9  -9    1.60    0.69
  -6 -10 -10    2.31    0.79
  -5 -11 -11   -0.66    0.68
  -4 -12 -12   10.11    1.23
  -3 -13 -13    3.73    1.09
  -2 -14 -14    9.31    1.43
  24  -6  -7    2.44    0.89
  23  -5  -6    1.45    0.71
  22  -4  -5    4.11    0.95
  21  -3  -4    5.14    0.99
  20  -2  -3    5.74    0.89
  19  -1  -2   25.77    1.50
  18   0  -1   -0.53    0.59
  17   1   0   10.99    1.04
  16   2   1   78.58    2.38
  15   3   2  251.18    5.05
 -15  -3  -2  247.44    4.92
 -14  -4  -3  160.35    3.70
  14   4   3  178.03    3.77
 -13  -5  -4   22.26    1.23
  13   5   4   24.16    1.20
  12   6   5    1.54    0.53
 -12  -6  -5    1.72    0.60
 -11  -7  -6   13.27    1.15
 -10  -8  -7   17.93    1.26
  -9  -9  -8    0.61    0.63
  -8 -10  -9    1.43    0.72
  -7 -11 -10   19.02    1.50
  -6 -12 -11   -1.34    0.62
  -5 -13 -12   -0.55    0.79
  -4 -14 -13   -0.50    0.83
  25  -5  -7    5.16    1.03
  24  -4  -6   26.56    1.70
  23  -3  -5    7.96    1.06
  22  -2  -4    3.62    0.89
  21  -1  -3   -0.14    0.56
  20   0  -2   -0.38    0.62
  19   1  -1    0.55    0.67
  18   2   0   21.09    1.35
  17   3   1    9.73    1.01
  16   4   2    0.42    0.57
 -16  -4  -2    0.40    0.49
 -15  -5  -3    0.14    0.50
  15   5   3   -0.08    0.50
  14   6   4    9.37    0.88
 -14  -6  -4    8.71    0.94
 -13  -7  -5  142.18    3.59
 -12  -8  -6  119.82    3.29
 -11  -9  -7   12.94    1.20
 -10 -10  -8    8.70    1.16
  -9 -11  -9   -0.34    0.71
  -8 -12 -10   -0.06    0.69
  -7 -13 -11   -0.34    0.80
  25  -3  -6   -0.75    0.73
  24  -2  -5    0.58    0.80
  23  -1  -4    4.12    0.98
  22   0  -3   -0.38    0.78
  21   1  -2   36.86    1.86
  20   2  -1    0.32    0.66
  19   3   0   13.47    1.17
  17   5   2    2.91    0.73
 -17  -5  -2    3.95    0.73
 -16  -6  -3    1.44    0.59
  16   6   3    1.97    0.65
 -15  -7  -4   34.12    1.67
 -14  -8  -5    2.14    0.74
 -13  -9  -6    0.14    0.66
 -12 -10  -7   27.80    1.76
 -11 -11  -8   20.04    1.50
 -10 -12  -9    0.63    0.80
  -9 -13 -10    1.56    0.86
  26  -2  -6    0.21    0.85
  25  -1  -5   -0.61    0.78
  24   0  -4    6.64    1.11
  23   1  -3    0.63    0.76
  22   2  -2    0.19    0.71
  21   3  -1   14.63    1.37
  20   4   0   -0.39    0.64
  19   5   1    4.47    0.85
  18   6   2   15.53    1.19
 -17  -7  -3    1.72    0.70
  17   7   3    2.00    0.71
 -16  -8  -4   81.09    2.72
 -15  -9  -5  103.58    3.19
 -14 -10  -6   21.44    1.58
 -13 -11  -7    2.97    0.91
 -12 -12  -8    0.69    0.85
  26   0  -5    0.36    0.85
  25   1  -4    5.42    1.18
  24   2  -3   20.91    1.64
  23   3  -2   16.57    1.48
  22   4  -1   -1.53    0.68
  21   5   0   -0.76    0.66
  20   6   1   -0.15    0.65
  19   7   2    3.47    0.86
 -18  -8  -3   22.47    1.53
 -17  -9  -4    0.49    0.72
 -16 -10  -5    2.82    0.87
 -15 -11  -6   16.05    1.42
 -14 -12  -7   13.56    1.46
  25   3  -3    2.79    0.98
  24   4  -2    8.68    1.21
  23   5  -1    6.62    1.15
  22   6   0   15.67    1.40
 -18 -10  -4    5.63    1.04
 -17 -11  -5    0.96    0.79
  20  10 -14    1.40    0.85
 -21  -9  15   16.85    1.36
  21   9 -15   16.28    1.56
 -22  -8  16    0.56    0.67
 -14 -14   9   31.49    2.75
 -15 -13  10   -5.55    2.34
  18  10 -13   12.70    1.37
 -19  -9  14    0.35    0.56
  19   9 -14    0.73    0.88
 -20  -8  15    2.25    0.77
  20   8 -15    1.39    0.93
 -21  -7  16    0.41    0.68
  21   7 -16    1.80    0.94
  22   6 -17   -0.09    0.82
 -22  -6  17    2.15    0.73
 -23  -5  18    7.05    1.08
  23   5 -18    5.24    1.09
 -11 -15   7    0.42    0.84
 -12 -14   8   20.70    1.89
 -13 -13   9    1.20    1.00
 -14 -12  10   65.95    3.99
  16  10 -12   21.82    1.60
 -17  -9  13    0.38    0.53
  17   9 -13    0.60    0.76
 -18  -8  14   40.54    1.78
  18   8 -14   38.71    1.99
  19   7 -15    0.88    0.82
 -19  -7  15    2.16    0.73
 -20  -6  16   15.27    1.18
  20   6 -16   13.62    1.33
  21   5 -17    9.45    1.20
 -21  -5  17    8.43    1.10
 -22  -4  18    1.41    0.68
  22   4 -18    2.97    0.94
  23   3 -19   -0.43    0.76
 -23  -3  19   -0.54    0.67
  -9 -15   6   17.77    1.57
 -10 -14   7    1.41    0.89
 -11 -13   8    3.19    0.95
 -12 -12   9   11.38    1.41
 -13 -11  10   11.15    1.72
  14  10 -11    8.58    1.08
 -15  -9  12   25.53    1.32
  15   9 -12   28.70    1.67
  16   8 -13    1.09    0.71
 -16  -8  13    1.27    0.57
 -17  -7  14    1.70    0.58
  17   7 -14    2.90    0.79
  18   6 -15   -0.78    0.59
 -18  -6  15   -0.23    0.46
 -19  -5  16   -0.62    0.54
  19   5 -16   -0.29    0.66
 -20  -4  17   15.50    1.25
  20   4 -17   16.17    1.38
 -21  -3  18   79.02    2.72
  21   3 -18   77.34    2.71
 -22  -2  19   13.23    1.30
  22   2 -19   12.27    1.33
  23   1 -20   -0.20    0.85
 -23  -1  20   -0.55    0.72
  -8 -14   6    0.23    0.73
  -9 -13   7   21.76    1.59
 -10 -12   8    3.10    0.82
 -11 -11   9    0.35    0.62
  13   9 -11   21.39    1.40
 -13  -9  11   21.86    1.15
 -14  -8  12    2.90    0.63
  14   8 -12    3.22    0.86
 -15  -7  13   25.59    1.34
  15   7 -13   28.99    1.58
 -16  -6  14    2.35    0.63
  16   6 -14    2.72    0.77
  17   5 -15   17.46    1.30
 -17  -5  15   21.03    1.24
 -18  -4  16   18.40    1.28
  18   4 -16   18.80    1.41
 -19  -3  17   -0.35    0.62
  19   3 -17    0.58    0.70
  20   2 -18    0.64    0.79
 -20  -2  18    1.73    0.75
 -21  -1  19    8.89    1.10
  21   1 -19    8.10    1.10
  22   0 -20    2.37    0.89
 -22   0  20    4.31    0.90
 -23   1  21    3.50    0.93
  23  -1 -21    3.42    0.98
  -4 -16   3    7.23    1.26
  -5 -15   4   -0.98    0.64
  -6 -14   5   12.17    1.29
  -7 -13   6   13.44    1.26
  -8 -12   7   15.26    1.34
  -9 -11   8    0.46    0.60
 -10 -10   9   24.95    1.52
  11   9 -10   25.71    1.45
 -11  -9  10   25.42    1.22
 -12  -8  11   69.86    2.11
  12   8 -11   69.24    2.37
  13   7 -12   60.42    2.13
 -13  -7  12   60.46    1.96
 -14  -6  13   19.35    1.15
  14   6 -13   19.58    1.29
 -15  -5  14   19.15    1.12
  15   5 -14   18.75    1.20
 -16  -4  15   73.67    2.28
  16   4 -15   73.92    2.40
 -17  -3  16    1.97    0.60
  17   3 -16    3.01    0.74
 -18  -2  17   37.11    1.74
  18   2 -17   38.08    1.77
  19   1 -18   11.15    1.16
 -19  -1  18   11.12    1.12
  20   0 -19    0.01    0.65
 -20   0  19   -0.07    0.62
 -21   1  20    7.82    0.99
  21  -1 -20    6.65    1.09
 -22   2  21   18.94    1.44
  22  -2 -21   17.11    1.50
  -2 -16   2    0.70    0.84
  -3 -15   3    1.39    0.84
  -4 -14   4    7.87    1.10
  -5 -13   5    3.15    0.81
  -6 -12   6    3.38    0.76
  -7 -11   7    0.21    0.58
  -8 -10   8   21.38    1.36
  -9  -9   9  142.43    3.14
  10   8 -10  152.69    3.56
 -10  -8  10  141.65    3.25
 -11  -7  11   16.02    0.97
  11   7 -11   17.67    1.21
  12   6 -12   25.50    1.36
 -12  -6  12   23.20    1.20
  13   5 -13   13.95    1.01
 -13  -5  13   12.82    0.93
 -14  -4  14    6.75    0.76
  14   4 -14    7.29    0.87
 -15  -3  15   16.85    1.12
  15   3 -15   19.08    1.28
 -16  -2  16   23.73    1.28
  16   2 -16   25.54    1.38
 -17  -1  17    5.19    0.75
  17   1 -17    4.39    0.80
 -18   0  18   18.56    1.25
  18   0 -18   19.39    1.33
  19  -1 -19    0.99    0.67
 -19   1  19   -0.08    0.56
  20  -2 -20    0.17    0.73
 -20   2  20    0.59    0.73
 -21   3  21   16.06    1.36
  21  -3 -21   15.56    1.44
   0 -16   1   13.83    1.40
  -1 -15   2   11.84    1.21
  -2 -14   3   10.63    1.17
  -3 -13   4    0.97    0.66
  -4 -12   5    0.08    0.58
  -5 -11   6    4.43    0.78
  -6 -10   7   17.06    1.22
  -7  -9   8    1.95    0.45
  -7  -9   8    2.01    0.65
  -8  -8   9    8.59    0.73
   8   8  -9    9.65    0.88
   9   7 -10  108.40    2.81
  -9  -7  10  116.19    2.68
  10   6 -11   15.42    1.07
 -10  -6  11   13.71    0.89
 -11  -5  12    4.30    0.58
  11   5 -12    5.46    0.70
 -12  -4  13   90.44    2.38
  12   4 -13   89.01    2.43
  13   3 -14  178.00    3.88
 -13  -3  14  183.40    3.91
  14   2 -15    4.32    0.68
 -14  -2  15    4.93    0.69
  15   1 -16   70.01    2.18
 -15  -1  16   68.63    2.23
 -16   0  17   -0.27    0.46
  16   0 -17   -0.16    0.54
 -17   1  18   10.02    0.98
  17  -1 -18   10.07    1.03
  18  -2 -19   16.04    1.25
 -18   2  19   15.47    1.21
  19  -3 -20    1.19    0.74
 -19   3  20    0.97    0.69
  20  -4 -21    5.68    1.04
 -20   4  21    3.48    0.90
   2 -16   0    8.88    1.18
   1 -15   1   -0.03    0.74
   0 -14   2    3.50    0.81
  -1 -13   3   13.18    1.18
  -2 -12   4    0.93    0.57
  -3 -11   5    4.63    0.79
  -4 -10   6   20.16    1.28
  -5  -9   7  130.92    3.30
  -5  -9   7  135.26    2.82
  -6  -8   8  141.14    3.33
  -6  -8   8  142.24    2.95
   7   7  -9   55.55    1.85
  -7  -7   9   61.64    1.70
  -8  -6  10   49.67    1.55
   8   6 -10   49.39    1.71
  -9  -5  11   79.62    2.10
   9   5 -11   78.59    2.19
 -10  -4  12   76.77    2.06
  10   4 -12   70.08    2.03
  11   3 -13    6.88    0.67
 -11  -3  13    7.71    0.72
 -12  -2  14    8.99    0.82
  12   2 -14    9.75    0.83
 -13  -1  15   30.89    1.38
  13   1 -15   30.83    1.35
 -14   0  16   45.69    1.72
  14   0 -16   45.22    1.71
 -15   1  17   34.06    1.53
  15  -1 -17   33.01    1.51
  16  -2 -18   -0.29    0.56
  17  -3 -19    1.78    0.69
 -17   3  19    1.16    0.64
  18  -4 -20    1.58    0.78
 -18   4  20    1.19    0.68
  19  -5 -21    4.43    0.94
  20  -6 -22    7.54    1.14
   4 -16  -1    2.31    0.90
   3 -15   0   -0.05    0.68
   2 -14   1   12.16    1.25
   1 -13   2    0.35    0.60
   0 -12   3   34.05    1.64
  -1 -11   4   74.94    2.36
  -2 -10   5   17.65    1.18
  -3  -9   6   22.53    1.25
  -3  -9   6   22.01    0.93
  -4  -8   7   72.50    1.82
  -4  -8   7   72.67    2.14
   5   7  -8  377.08    6.54
  -5  -7   8  381.21    6.51
   6   6  -9   -0.16    0.36
  -6  -6   9   -0.06    0.26
  -7  -5  10  178.73    3.54
   7   5 -10  176.76    3.54
  -8  -4  11    2.56    0.48
   8   4 -11    2.82    0.50
   9   3 -12    5.29    0.61
  -9  -3  12    5.17    0.58
  10   2 -13  147.79    3.09
 -10  -2  13  145.64    3.19
  11   1 -14   -0.22    0.31
 -11  -1  14    1.41    0.47
  12   0 -15   -0.16    0.34
 -12   0  15   -0.44    0.37
 -13   1  16   92.50    2.49
  13  -1 -16   90.94    2.46
  14  -2 -17   82.19    2.41
 -14   2  17   83.22    2.41
 -15   3  18    9.00    0.94
  15  -3 -18    9.70    0.96
 -16   4  19    1.51    0.65
  16  -4 -19    2.18    0.68
 -17   5  20    4.49    0.83
  17  -5 -20    3.59    0.80
  18  -6 -21    0.13    0.69
   6 -16  -2   -0.17    0.85
   5 -15  -1    8.02    1.16
   4 -14   0    4.18    0.91
   3 -13   1   35.24    1.70
   2 -12   2   90.80    2.64
   1 -11   3  142.29    3.43
   0 -10   4  227.63    4.63
  -1  -9   5    4.87    0.66
  -1  -9   5    6.15    0.58
  -2  -8   6    0.18    0.40
  -2  -8   6    0.01    0.27
  -3  -7   7   14.28    0.92
  -3  -7   7   15.17    0.77
   4   6  -8    2.85    0.49
  -4  -6   8    3.13    0.44
  -5  -5   9    1.43    0.36
   5   5  -9    0.59    0.36
  -6  -4  10  235.57    4.38
   6   4 -10  237.08    4.28
  -7  -3  11  238.25    4.47
   7   3 -11  237.87    4.32
  -8  -2  12  107.95    2.46
   8   2 -12  102.07    2.34
  -9  -1  13    9.70    0.74
   9   1 -13    9.01    0.74
 -10   0  14  449.57    7.79
  10   0 -14  450.32    7.45
  11  -1 -15   30.91    1.29
 -11   1  15   29.45    1.28
  12  -2 -16   -0.71    0.46
 -12   2  16    0.60    0.47
  13  -3 -17    8.51    0.88
 -13   3  17    9.06    0.88
 -14   4  18   24.74    1.26
  14  -4 -18   23.22    1.29
 -15   5  19   10.91    0.96
  15  -5 -19   10.32    1.00
  16  -6 -20    0.30    0.60
  17  -7 -21    1.29    0.77
   7 -15  -2    4.40    1.05
   6 -14  -1    9.02    1.08
   5 -13   0   -0.04    0.63
   4 -12   1   12.04    1.09
   3 -11   2   28.55    1.38
   2 -10   3  360.00    6.49
   1  -9   4    1.57    0.50
   0  -8   5   20.21    0.86
   0  -8   5   20.34    1.05
  -1  -7   6  333.55    5.70
  -1  -7   6  333.30    5.78
  -2  -6   7    1.20    0.31
  -2  -6   7    0.30    0.30
  -3  -5   8  437.26    7.29
   3   5  -8  441.73    7.12
  -4  -4   9    6.52    0.59
   4   4  -9    7.50    0.68
   5   3 -10  161.84    3.12
  -5  -3  10  168.24    3.28
   6   2 -11  104.36    2.25
  -6  -2  11  107.63    2.38
   7   1 -12  397.67    6.51
  -7  -1  12  399.88    6.86
  -8   0  13    0.22    0.35
   8   0 -13    0.12    0.37
  -9   1  14    9.70    0.75
   9  -1 -14    9.33    0.64
   9  -1 -14   11.12    0.83
 -10   2  15  630.25   10.48
  11  -3 -16  439.34    7.44
  12  -4 -17   66.08    2.03
 -12   4  17   66.08    2.02
  13  -5 -18    7.87    0.87
 -13   5  18    8.79    0.85
  14  -6 -19   32.08    1.53
  15  -7 -20    1.79    0.74
  16  -8 -21   12.07    1.23
   9 -15  -3    0.96    0.88
   8 -14  -2   20.19    1.50
   7 -13  -1    5.16    0.89
   6 -12   0   52.80    1.99
   5 -11   1   33.64    1.52
   4 -10   2   13.16    1.01
   3  -9   3   21.00    1.16
   2  -8   4   53.97    1.45
   2  -8   4   51.39    1.65
   1  -7   5   51.18    1.56
   1  -7   5   49.45    1.37
   0  -6   6   57.19    1.46
   0  -6   6   54.54    1.55
  -1  -5   7  528.15    8.58
  -1  -5   7  531.75    8.36
   2   4  -8 2034.94   29.70
  -2  -4   8 2091.30   31.32
   3   3  -9  228.44    3.95
  -3  -3   9  226.88    4.13
   4   2 -10  285.74    4.72
  -4  -2  10  284.08    5.01
   5   1 -11    9.11    0.64
  -5  -1  11   11.28    0.72
   6   0 -12   20.61    0.87
  -6   0  12   20.71    0.89
   6   0 -12   18.54    0.79
   7  -1 -13  372.15    6.44
  -7   1  13  373.70    6.51
   7  -1 -13  378.68    6.17
   8  -2 -14    1.09    0.37
  -8   2  14    3.27    0.52
   8  -2 -14    1.02    0.44
  -9   3  15    3.75    0.54
   9  -3 -15    4.14    0.59
   9  -3 -15    4.63    0.49
  10  -4 -16  103.77    2.53
 -10   4  16  105.55    2.55
 -11   5  17   16.82    1.04
  11  -5 -17   17.61    1.12
  12  -6 -18    6.67    0.83
  13  -7 -19    3.30    0.76
  14  -8 -20   48.12    2.01
  15  -9 -21   -1.23    0.66
  11 -15  -4   35.74    1.94
  10 -14  -3    1.08    0.92
   9 -13  -2    0.55    0.72
   8 -12  -1   65.82    2.28
   7 -11   0  145.55    3.43
   6 -10   1   11.34    0.95
   5  -9   2  274.99    5.08
   4  -8   3  144.30    3.10
   4  -8   3  151.88    2.99
   3  -7   4  112.41    2.37
   3  -7   4  108.24    2.47
   2  -6   5  508.08    8.32
   2  -6   5  510.26    8.09
   1  -5   6  136.26    2.70
   1  -5   6  138.45    2.70
   0  -4   7   36.16    1.08
   0  -4   7   35.77    1.12
   1   3  -8  261.04    4.30
  -1  -3   8  259.02    4.60
   2   2  -9  316.05    5.10
  -2  -2   9  324.00    5.54
   3   1 -10   37.76    1.11
   3   1 -10   37.27    1.04
  -3  -1  10   37.91    1.17
  -4   0  11    0.49    0.25
   4   0 -11    0.09    0.22
   4   0 -11    0.43    0.23
   5  -1 -12  136.23    2.77
  -5   1  12  134.27    2.85
   5  -1 -12  141.26    2.66
   6  -2 -13   32.68    1.13
   6  -2 -13   32.14    1.10
  -6   2  13   32.39    1.17
   7  -3 -14  424.71    7.42
   7  -3 -14  429.21    7.00
  -7   3  14  437.07    7.40
   8  -4 -15   32.28    1.16
  -8   4  15   32.47    1.26
   8  -4 -15   26.52    1.17
  -9   5  16  113.38    2.69
   9  -5 -16  110.54    2.66
  10  -6 -17    9.42    0.84
  11  -7 -18   31.66    1.47
  12  -8 -19    0.62    0.64
  13  -9 -20   -0.28    0.60
  14 -10 -21    6.96    1.06
  12 -14  -4   12.42    1.35
  11 -13  -3   49.48    2.08
  10 -12  -2    1.01    0.70
   9 -11  -1    2.82    0.75
   8 -10   0    1.08    0.59
   7  -9   1   75.32    2.10
   6  -8   2  100.89    2.35
   6  -8   2  101.25    2.29
   5  -7   3   19.31    0.91
   5  -7   3   17.90    0.94
   4  -6   4  352.20    6.03
   4  -6   4  350.70    5.82
   3  -5   5   10.94    0.63
   3  -5   5   11.48    0.65
   2  -4   6  393.85    6.26
   2  -4   6  401.56    6.65
   1  -3   7    0.17    0.23
   0   2  -8  357.17    5.53
   0   2  -8  356.41    6.09
   0  -2   8  353.67    6.01
  -1  -1   9  133.80    2.67
   1   1  -9  134.18    2.65
   1   1  -9  133.68    2.35
   2   0 -10    0.71    0.26
  -2   0  10    0.51    0.30
   2   0 -10    0.38    0.28
  -3   1  11    9.15    0.58
   3  -1 -11    9.74    0.65
   3  -1 -11    9.41    0.55
   4  -2 -12   55.56    1.51
   4  -2 -12   56.21    1.39
  -4   2  12   56.90    1.55
  -5   3  13   57.88    1.63
   5  -3 -13   57.20    1.59
   5  -3 -13   59.57    1.53
   6  -4 -14   41.57    1.33
  -6   4  14   42.44    1.37
   6  -4 -14   41.76    1.38
   7  -5 -15   31.04    1.20
   7  -5 -15   30.54    1.18
  -7   5  15   32.06    1.20
   8  -6 -16   17.65    1.00
   9  -7 -17    0.76    0.51
  10  -8 -18    7.75    0.90
  11  -9 -19   65.80    2.25
  12 -10 -20   -0.99    0.64
  13 -13  -4    7.19    1.04
  12 -12  -3    3.69    0.86
  11 -11  -2   73.07    2.35
  10 -10  -1    5.35    0.77
   9  -9   0   15.65    1.06
   8  -8   1   -0.02    0.37
   8  -8   1   -0.23    0.36
   7  -7   2   85.21    2.08
   7  -7   2   84.42    2.03
   6  -6   3  312.24    5.25
   6  -6   3  312.53    5.52
   5  -5   4    9.44    0.64
   5  -5   4    9.80    0.64
   4  -4   5  116.97    2.47
   4  -4   5  116.54    2.22
   3  -3   6   11.65    0.55
   3  -3   6   11.11    0.62
   2  -2   7    0.54    0.26
   2  -2   7    0.90    0.19
  -2   2  -7    0.33    0.21
  -1   1  -8   46.77    1.00
  -1   1  -8   45.41    1.25
   1  -1   8   49.42    1.31
   0   0  -9   -0.50    0.15
   0   0   9   -0.49    0.17
   0   0  -9   -0.40    0.21
   1  -1 -10   36.44    1.14
  -1   1  10   36.24    1.12
   1  -1 -10   37.11    0.93
  -2   2  11  168.01    3.27
   2  -2 -11  166.97    2.91
   2  -2 -11  166.68    3.34
   3  -3 -12    1.87    0.37
   3  -3 -12    2.05    0.34
  -3   3  12    1.73    0.37
  -4   4  13    5.81    0.54
   4  -4 -13    5.25    0.52
   4  -4 -13    6.15    0.53
   5  -5 -14   -0.23    0.34
   5  -5 -14    0.28    0.34
  -5   5  14   -0.23    0.27
   6  -6 -15    5.94    0.65
   7  -7 -16    8.98    0.87
   7  -7 -16   10.60    0.90
   8  -8 -17   11.91    0.98
   9  -9 -18    3.52    0.79
  10 -10 -19    1.84    0.76
  11 -11 -20   14.10    1.34
  15 -13  -5    6.14    1.09
  14 -12  -4   10.85    1.17
  13 -11  -3    1.73    0.67
  12 -10  -2    0.15    0.56
  11  -9  -1   15.83    1.07
  10  -8   0    2.04    0.53
  10  -8   0    2.01    0.54
   9  -7   1   25.59    1.11
   9  -7   1   25.96    1.11
   8  -6   2   19.85    0.90
   8  -6   2   21.09    0.99
   7  -5   3  654.06    9.94
   7  -5   3  656.55   10.66
   6  -4   4  436.56    6.78
   6  -4   4  444.00    7.43
   5  -3   5  503.42    7.50
   5  -3   5  498.49    8.28
  -4   2  -6  150.78    2.93
   4  -2   6  151.45    3.00
   4  -2   6  150.52    2.49
   3  -1   7  276.45    4.89
  -3   1  -7  288.68    4.94
   3  -1   7  271.18    4.23
   2   0   8  728.88   11.60
  -2   0  -8  731.89   10.63
  -2   0  -8  735.69   11.99
  -1  -1  -9    1.15    0.20
  -1  -1  -9    1.64    0.33
   1   1   9    0.76    0.28
   0  -2 -10  487.73    7.21
   0  -2 -10  486.42    8.25
   0   2  10  472.74    7.90
   1  -3 -11  160.08    2.74
   1  -3 -11  158.01    3.22
  -1   3  11  156.06    3.06
  -2   4  12   87.25    2.02
   2  -4 -12   85.38    1.80
   2  -4 -12   84.72    2.11
  -3   5  13    3.90    0.47
   3  -5 -13    2.80    0.44
   3  -5 -13    2.98    0.49
   4  -6 -14  221.08    4.07
   4  -6 -14  217.52    4.46
   5  -7 -15    0.95    0.46
   5  -7 -15    0.60    0.49
   6  -8 -16   86.90    2.52
   6  -8 -16   86.79    2.36
   7  -9 -17   -0.45    0.53
   8 -10 -18    9.28    1.02
   9 -11 -19    0.00    0.66
  16 -12  -5    8.18    1.07
  15 -11  -4    0.65    0.65
  14 -10  -3    3.50    0.75
  13  -9  -2   26.64    1.29
  12  -8  -1   23.96    1.23
  12  -8  -1   23.87    1.23
  11  -7   0   37.06    1.34
  11  -7   0   38.47    1.45
  10  -6   1  144.90    2.93
  10  -6   1  147.91    3.21
   9  -5   2   28.49    1.16
   9  -5   2   28.71    0.98
   8  -4   3  452.17    7.69
   8  -4   3  443.93    6.89
   7  -3   4  486.23    8.16
   7  -3   4  485.78    7.29
   6  -2   5  193.48    3.00
   6  -2   5  189.47    3.68
  -6   2  -5  184.97    3.52
   5  -1   6  169.63    2.59
  -5   1  -6  169.27    3.24
   5  -1   6  168.14    3.32
   4   0   7   -0.02    0.28
  -4   0  -7   -0.13    0.21
  -3  -1  -8 1730.86   27.26
  -3  -1  -8 1723.49   24.76
   3   1   8 1689.75   26.18
   2   2   9  145.80    2.95
  -2  -2  -9  156.95    3.13
  -2  -2  -9  151.57    2.42
  -1  -3 -10   30.94    0.81
  -1  -3 -10   31.01    1.17
   1   3  10   30.19    1.03
   0   4  11    0.74    0.29
   0  -4 -11    1.11    0.27
   0  -4 -11    0.23    0.33
   1  -5 -12   66.06    1.87
  -1   5  12   65.32    1.63
   1  -5 -12   65.45    1.54
   2  -6 -13   11.51    0.80
   2  -6 -13   11.46    0.97
   3  -7 -14   21.87    1.25
   3  -7 -14   20.93    1.08
   4  -8 -15   -0.61    0.44
   4  -8 -15   -0.06    0.47
   5  -9 -16   25.19    1.43
   5  -9 -16   23.84    1.27
   6 -10 -17   37.73    1.64
   7 -11 -18   10.73    1.19
   8 -12 -19    5.46    1.09
  18 -12  -6   20.37    1.56
  17 -11  -5    2.67    0.83
  16 -10  -4   11.01    1.05
  15  -9  -3   18.07    1.14
  14  -8  -2   15.28    1.04
  14  -8  -2   16.78    1.12
  13  -7  -1   12.76    0.91
  13  -7  -1   10.18    0.90
  12  -6   0    8.92    0.81
  12  -6   0    8.76    0.74
  11  -5   1   67.65    1.66
  11  -5   1   68.82    1.94
  10  -4   2  249.66    4.16
  10  -4   2  253.39    4.79
   9  -3   3   76.58    1.55
   9  -3   3   75.62    2.01
  -8   2  -4   21.21    0.87
   8  -2   4   20.52    0.61
   8  -2   4   21.55    1.03
  -7   1  -5  491.28    8.28
   7  -1   5  494.60    8.28
   7  -1   5  491.15    7.18
   6   0   6  205.28    3.97
  -6   0  -6  212.17    3.93
  -5  -1  -7   50.93    1.45
   5   1   7   51.72    1.47
  -4  -2  -8   93.36    2.20
   4   2   8   91.75    2.12
  -3  -3  -9  516.55    7.62
   3   3   9  516.63    8.52
  -3  -3  -9  527.24    8.93
   2   4  10   44.86    1.30
  -2  -4 -10   46.05    1.08
  -2  -4 -10   47.67    1.52
  -1  -5 -11  312.54    4.95
   1   5  11  303.94    5.30
  -1  -5 -11  307.74    5.79
   0  -6 -12   26.08    1.25
   0  -6 -12   28.33    1.01
   1  -7 -13    2.67    0.54
   1  -7 -13    1.43    0.63
   2  -8 -14   59.79    1.79
   2  -8 -14   63.13    2.12
   3  -9 -15   50.01    1.72
   3  -9 -15   46.13    1.87
   4 -10 -16    6.94    0.94
   4 -10 -16    8.70    0.88
   5 -11 -17   18.50    1.32
   6 -12 -18   46.49    2.06
  18 -10  -5    6.11    0.97
  17  -9  -4    1.46    0.57
  16  -8  -3    0.77    0.58
  16  -8  -3   -0.05    0.58
  15  -7  -2  145.76    3.46
  15  -7  -2  149.10    3.23
  14  -6  -1  128.01    2.86
  14  -6  -1  141.90    3.26
  13  -5   0    8.95    0.88
  13  -5   0    9.99    0.77
  12  -4   1   53.55    1.38
  12  -4   1   54.14    1.79
  11  -3   2  277.37    4.46
  11  -3   2  273.51    5.26
  10  -2   3  586.12    9.92
  10  -2   3  601.31    8.77
 -10   2  -3  589.88    9.81
   9  -1   4  304.34    4.54
  -9   1  -4  296.26    5.32
   9  -1   4  300.05    5.51
  -8   0  -5   -0.13    0.23
   8   0   5    0.05    0.33
   7   1   6  145.39    3.06
  -7  -1  -6  147.81    3.04
   6   2   7   96.22    2.23
  -6  -2  -7   97.35    2.26
  -5  -3  -8  117.29    2.65
   5   3   8  115.95    2.54
  -5  -3  -8  119.45    1.89
  -4  -4  -9    0.49    0.39
   4   4   9    0.39    0.33
  -4  -4  -9    1.90    0.28
  -3  -5 -10  210.14    4.30
   3   5  10  204.99    3.85
  -3  -5 -10  211.32    3.47
  -2  -6 -11    8.44    0.79
  -2  -6 -11    8.07    0.65
  -1  -7 -12  102.70    2.75
  -1  -7 -12  103.95    2.27
   0  -8 -13   -0.44    0.43
   0  -8 -13    0.07    0.54
   1  -9 -14    2.29    0.57
   1  -9 -14    1.89    0.72
   2 -10 -15   26.73    1.52
   2 -10 -15   29.48    1.35
   3 -11 -16   45.82    2.04
   4 -12 -17    0.78    0.82
  20 -10  -6    8.20    1.11
  19  -9  -5    5.03    0.86
  18  -8  -4    6.74    0.85
  18  -8  -4    8.62    0.99
  17  -7  -3   36.89    1.64
  17  -7  -3   34.26    1.43
  16  -6  -2    8.73    0.77
  16  -6  -2    8.03    0.92
  15  -5  -1   20.26    0.97
  15  -5  -1   20.84    1.15
  14  -4   0  135.97    2.72
  14  -4   0  137.21    3.28
  13  -3   1   27.08    1.34
  13  -3   1   29.96    0.98
  12  -2   2   46.78    1.17
 -12   2  -2   45.86    1.31
  12  -2   2   46.30    1.66
  11  -1   3  139.10    2.36
 -11   1  -3  137.48    2.80
  11  -1   3  133.21    3.12
 -10   0  -4  359.26    6.37
  10   0   4  369.33    6.52
   9   1   5  272.84    5.12
  -9  -1  -5  272.92    5.02
   8   2   6   62.04    1.76
  -8  -2  -6   61.89    1.73
   7   3   7  171.42    3.44
  -7  -3  -7  170.66    3.54
  -6  -4  -8  299.69    5.61
   6   4   8  289.96    5.25
  -5  -5  -9    0.27    0.45
   5   5   9    1.01    0.36
   4   6  10   26.11    1.00
  -4  -6 -10   25.48    1.24
  -3  -7 -11   59.32    1.99
  -2  -8 -12   37.50    1.66
  -1  -9 -13    2.43    0.70
   0 -10 -14   11.76    1.14
   1 -11 -15    6.29    0.99
   2 -12 -16   26.20    1.73
   3 -13 -17   32.26    1.95
  21  -9  -6    3.71    0.88
  20  -8  -5    1.30    0.64
  19  -7  -4   54.41    1.91
  19  -7  -4   52.82    2.08
  18  -6  -3   55.32    2.03
  18  -6  -3   58.38    1.83
  17  -5  -2   16.52    1.04
  17  -5  -2   18.78    1.22
  16  -4  -1    3.14    0.55
  16  -4  -1    2.71    0.71
  15  -3   0    2.54    0.68
  15  -3   0    3.16    0.51
  14  -2   1  190.83    4.15
  14  -2   1  196.70    3.43
  13  -1   2  307.86    6.02
 -13   1  -2  325.81    5.65
 -12   0  -3    0.57    0.34
  12   0   3    0.03    0.40
 -11  -1  -4    4.62    0.54
  11   1   4    4.85    0.65
 -10  -2  -5   95.34    2.31
  10   2   5   92.68    2.35
   9   3   6  182.49    3.68
  -9  -3  -6  183.84    3.77
  -8  -4  -7    0.45    0.40
   8   4   7   -0.02    0.34
  -7  -5  -8   54.50    1.84
   7   5   8   57.74    1.60
   6   6   9   18.76    0.90
  -6  -6  -9   19.64    1.17
  -5  -7 -10   57.47    2.00
  -4  -8 -11   -0.08    0.54
  -3  -9 -12   -0.89    0.50
  -2 -10 -13    5.50    0.92
  -1 -11 -14   11.04    1.20
   0 -12 -15    3.93    0.95
   1 -13 -16    2.13    0.96
  21  -7  -5    1.61    0.83
  20  -6  -4    0.48    0.62
  19  -5  -3   24.02    1.43
  18  -4  -2   59.05    2.11
  17  -3  -1    5.99    0.86
  16  -2   0   10.79    0.99
  15  -1   1   50.86    1.86
  14   0   2    4.81    0.75
 -14   0  -2    3.68    0.49
 -13  -1  -3    9.67    0.84
  13   1   3    9.72    0.91
 -12  -2  -4  187.23    3.89
  12   2   4  192.71    4.00
  11   3   5  134.60    3.09
 -11  -3  -5  139.12    3.13
  10   4   6   75.61    2.06
 -10  -4  -6   76.85    2.17
   9   5   7  114.53    2.62
  -9  -5  -7  110.58    2.86
  -8  -6  -8   89.57    2.51
   8   6   8   89.16    2.18
  -7  -7  -9   99.95    2.76
  -6  -8 -10  114.63    3.06
  -5  -9 -11   59.85    2.19
  -4 -10 -12   -1.20    0.49
  -3 -11 -13    1.14    0.76
  -2 -12 -14   13.89    1.36
  -1 -13 -15    0.01    0.86
  23  -7  -6   -0.02    0.68
  22  -6  -5   20.02    1.49
  21  -5  -4   13.46    1.21
  20  -4  -3    0.09    0.52
  19  -3  -2   10.13    1.08
  18  -2  -1   10.40    1.09
  17  -1   0   10.22    1.00
  16   0   1   -0.76    0.51
 -15  -1  -2   25.42    1.12
  15   1   2   23.62    1.27
  14   2   3    0.13    0.57
 -14  -2  -3    1.26    0.50
 -13  -3  -4  275.99    5.37
  13   3   4  275.85    5.38
  12   4   5   81.22    2.21
 -12  -4  -5   75.15    2.21
 -11  -5  -6   13.45    1.01
  11   5   6   12.52    0.93
  10   6   7   11.23    0.88
 -10  -6  -7   10.30    0.98
  -9  -7  -8   58.08    2.09
  -8  -8  -9   14.97    1.17
  -7  -9 -10   -0.45    0.52
  -6 -10 -11   21.74    1.43
  -5 -11 -12    0.54    0.71
  -4 -12 -13    2.23    0.94
  -3 -13 -14    2.81    0.97
  24  -6  -6    1.55    0.84
  23  -5  -5    2.15    0.90
  22  -4  -4   14.21    1.27
  21  -3  -3   29.47    1.66
  20  -2  -2   13.24    1.24
  19  -1  -1   -0.59    0.63
  18   0   0   42.83    1.86
  17   1   1   61.51    2.18
  16   2   2    6.32    0.83
  15   3   3    0.94    0.65
 -15  -3  -3   -0.04    0.47
 -14  -4  -4   74.70    2.22
  14   4   4   77.19    2.27
  13   5   5   49.74    1.71
 -13  -5  -5   49.74    1.82
  12   6   6   -0.63    0.47
 -12  -6  -6    0.77    0.54
 -11  -7  -7    0.72    0.61
 -10  -8  -8   39.00    1.73
  -9  -9  -9   60.02    2.22
  -8 -10 -10   13.11    1.26
  -7 -11 -11    3.27    0.87
  -6 -12 -12    1.86    0.88
  -5 -13 -13    4.72    1.15
  25  -5  -6   -0.64    0.75
  24  -4  -5    0.46    0.83
  23  -3  -4   -0.26    0.63
  22  -2  -3    9.74    1.12
  21  -1  -2   33.88    1.79
  20   0  -1   -0.54    0.65
  19   1   0   53.35    2.04
  18   2   1  155.98    3.85
  17   3   2   64.81    2.19
 -16  -4  -3    2.41    0.59
  16   4   3    2.67    0.67
  15   5   4    0.51    0.58
 -15  -5  -4   -0.43    0.44
  14   6   5   -0.17    0.55
 -14  -6  -5    0.26    0.55
 -13  -7  -6    7.43    0.94
 -12  -8  -7    3.03    0.80
 -11  -9  -8   29.09    1.64
 -10 -10  -9   43.22    1.99
  -9 -11 -10    9.82    1.18
  -8 -12 -11    0.06    0.74
  -7 -13 -12    0.02    0.83
  25  -3  -5    0.09    0.78
  24  -2  -4    3.73    0.93
  23  -1  -3    0.37    0.76
  22   0  -2    3.93    0.87
  21   1  -1    1.76    0.82
  20   2   0    3.09    0.83
  19   3   1   41.37    1.83
  18   4   2    0.12    0.67
  17   5   3    6.79    0.91
 -17  -5  -3   11.20    1.05
 -16  -6  -4    0.44    0.57
  16   6   4    0.11    0.57
 -15  -7  -5   61.91    2.28
 -14  -8  -6   22.94    1.52
 -13  -9  -7   23.05    1.55
 -12 -10  -8   11.82    1.22
 -11 -11  -9    4.90    1.02
 -10 -12 -10   -0.42    0.72
  26  -2  -5    3.50    1.12
  25  -1  -4    7.62    1.24
  24   0  -3   -1.87    0.75
  23   1  -2   12.09    1.39
  22   2  -1   -0.39    0.80
  21   3   0   26.84    1.63
  20   4   1    9.34    1.11
  19   5   2    3.81    0.82
  18   6   3   -0.27    0.58
 -17  -7  -4    1.09    0.70
 -16  -8  -5   11.02    1.21
 -15  -9  -6   -0.01    0.73
 -14 -10  -7    1.76    0.85
 -13 -11  -8    0.41    0.77
 -12 -12  -9    6.67    1.16
  25   1  -3    0.78    0.88
  24   2  -2    0.64    0.93
  23   3  -1    6.50    1.17
  22   4   0    4.75    1.06
  21   5   1    2.89    0.90
  20   6   2    0.34    0.73
 -18  -8  -4   25.49    1.62
 -17  -9  -5   32.31    1.83
 -16 -10  -6    2.26    0.85
 -15 -11  -7    1.60    0.83
  25   3  -2    0.22    0.98
  24   4  -1    3.14    1.07
  23   5   0    1.30    0.95
  22   6   1    1.73    0.91
 -18 -10  -5    2.80    0.91
 -15 -13  11  162.24   11.08
  18  10 -14   16.63    1.48
  19   9 -15    4.63    1.05
 -19  -9  15    2.00    0.75
  20   8 -16    4.38    1.07
 -20  -8  16    4.88    0.91
  21   7 -17    3.88    1.04
 -21  -7  17    5.02    0.93
 -22  -6  18    5.17    0.95
  22   6 -18    4.42    1.08
 -23  -5  19   -0.59    0.66
  23   5 -19    0.66    0.76
 -11 -15   8    6.79    1.31
 -12 -14   9    8.59    1.40
 -13 -13  10    9.05    1.71
 -14 -12  11    3.09    2.00
  16  10 -13    7.60    1.21
 -17  -9  14    8.89    0.96
  17   9 -14    7.84    1.14
  18   8 -15    1.27    0.92
 -18  -8  15    0.12    0.59
 -19  -7  16    3.47    0.80
  19   7 -16    2.06    0.86
  20   6 -17    1.07    0.82
 -20  -6  17    1.16    0.71
 -21  -5  18   12.37    1.24
  21   5 -18   11.75    1.32
  22   4 -19    6.41    1.15
 -22  -4  19    6.68    1.07
  23   3 -20    0.73    0.89
 -23  -3  20    0.75    0.65
  -9 -15   7   -0.51    0.67
 -10 -14   8    5.82    1.11
 -11 -13   9   15.66    1.49
 -12 -12  10   21.22    1.79
 -13 -11  11    3.25    1.39
  14  10 -12    1.90    0.80
 -15  -9  13   17.34    1.17
  15   9 -13   18.50    1.39
 -16  -8  14   31.19    1.51
  16   8 -14   29.50    1.68
  17   7 -15    2.01    0.79
 -17  -7  15    2.56    0.67
 -18  -6  16    2.04    0.71
  18   6 -16    1.63    0.82
 -19  -5  17   12.38    1.13
  19   5 -17   11.37    1.23
 -20  -4  18    8.83    1.10
  20   4 -18    6.64    1.10
  21   3 -19    1.10    0.81
 -21  -3  19    1.64    0.79
 -22  -2  20   -0.21    0.75
  22   2 -20   -0.02    0.78
  23   1 -21    2.25    0.88
 -23  -1  21    2.19    0.86
  -6 -16   5    9.00    1.33
  -7 -15   6   10.12    1.24
  -8 -14   7   24.33    1.68
  -9 -13   8    2.51    0.83
 -10 -12   9   15.44    1.41
 -11 -11  10    4.14    0.93
 -13  -9  12    1.96    0.60
  13   9 -12    1.73    0.72
 -14  -8  13   19.93    1.18
  14   8 -13   21.01    1.40
 -15  -7  14   22.88    1.29
  15   7 -14   22.93    1.44
  16   6 -15    2.89    0.79
 -16  -6  15    2.15    0.62
  17   5 -16    3.67    0.82
 -17  -5  16    3.89    0.76
 -18  -4  17   99.28    2.95
  18   4 -17   93.81    2.90
  19   3 -18   42.54    1.95
 -19  -3  18   41.57    1.86
 -20  -2  19    5.19    0.95
  20   2 -19    4.32    0.92
 -21  -1  20    8.52    1.11
  21   1 -20    6.72    1.08
  22   0 -21   -0.65    0.69
 -22   0  21    0.63    0.74
  -4 -16   4   11.96    1.47
  -5 -15   5   -0.26    0.68
  -6 -14   6    1.72    0.84
  -7 -13   7   12.18    1.29
  -8 -12   8    0.10    0.63
  -9 -11   9    4.35    0.83
 -10 -10  10    9.53    1.10
 -11  -9  11   11.07    0.88
  11   9 -11   10.87    1.08
 -12  -8  12  138.02    3.27
  12   8 -12  139.43    3.53
  13   7 -13  182.01    4.19
 -13  -7  13  187.03    4.04
  14   6 -14   14.75    1.14
 -14  -6  14   17.04    1.12
  15   5 -15    1.99    0.61
 -15  -5  15    1.43    0.59
  16   4 -16   10.50    1.07
 -16  -4  16    9.61    0.91
  17   3 -17    5.54    0.89
 -17  -3  17    6.20    0.87
 -18  -2  18   -0.05    0.59
  18   2 -18    1.12    0.68
  19   1 -19    0.07    0.65
 -19  -1  19    0.24    0.64
  20   0 -20    6.72    1.05
 -20   0  20    7.38    1.06
 -21   1  21    7.49    1.11
  21  -1 -21    6.45    1.08
 -22   2  22    0.95    0.78
  22  -2 -22    2.38    0.90
  -2 -16   3    2.05    0.86
  -3 -15   4   16.16    1.42
  -4 -14   5   31.68    1.86
  -5 -13   6    5.59    0.95
  -6 -12   7    3.20    0.79
  -7 -11   8    0.15    0.57
  -8 -10   9    3.86    0.78
  -9  -9  10    9.09    0.81
  10   8 -11   11.83    1.08
 -10  -8  11   11.26    0.90
  11   7 -12    1.92    0.63
 -11  -7  12    1.78    0.54
  12   6 -13   22.46    1.33
 -12  -6  13   22.77    1.17
 -13  -5  14   26.77    1.28
  13   5 -14   28.91    1.43
 -14  -4  15    0.33    0.45
  14   4 -15   -0.16    0.46
 -15  -3  16   53.42    1.92
  15   3 -16   56.63    2.01
  16   2 -17   74.00    2.35
 -16  -2  17   74.65    2.36
 -17  -1  18   10.27    1.01
  17   1 -18   10.32    1.02
  18   0 -19    0.22    0.59
 -18   0  19    0.03    0.51
 -19   1  20    4.43    0.90
  19  -1 -20    5.57    0.92
  20  -2 -21    0.76    0.72
 -20   2  21   -0.34    0.69
 -21   3  22    0.94    0.84
  21  -3 -22    0.56    0.77
   0 -16   2   -0.41    0.72
  -1 -15   3    5.06    1.03
  -2 -14   4    7.17    1.03
  -3 -13   5    0.42    0.61
  -4 -12   6   55.26    2.16
  -5 -11   7   16.20    1.20
  -6 -10   8   50.24    2.03
  -7  -9   9    7.59    0.90
  -7  -9   9    7.26    0.70
  -8  -8  10    8.24    0.74
   8   8 -10    9.32    0.89
  -9  -7  11    4.33    0.63
   9   7 -11    4.99    0.73
  10   6 -12    2.71    0.58
 -10  -6  12    1.84    0.51
 -11  -5  13    1.13    0.42
  11   5 -13    2.08    0.56
 -12  -4  14    2.85    0.60
  12   4 -14    3.34    0.66
 -13  -3  15   11.91    0.92
  13   3 -15   14.78    1.09
 -14  -2  16    4.84    0.76
  14   2 -16    3.78    0.70
 -15  -1  17   33.40    1.54
  15   1 -17   36.07    1.62
 -16   0  18   28.94    1.43
  16   0 -18   28.01    1.46
 -17   1  19   -0.17    0.54
  17  -1 -19    0.42    0.58
  18  -2 -20    0.77    0.66
 -18   2  20    0.73    0.69
 -19   3  21   11.59    1.25
  19  -3 -21   11.62    1.21
  20  -4 -22    3.73    0.92
 -20   4  22    3.38    0.93
   2 -16   1   16.85    1.50
   1 -15   2   23.20    1.55
   0 -14   3    1.64    0.73
  -1 -13   4    8.60    1.04
  -2 -12   5    7.24    0.89
  -3 -11   6    3.81    0.74
  -4 -10   7   12.69    1.10
  -5  -9   8   33.92    1.24
  -5  -9   8   34.77    1.59
  -6  -8   9  275.80    5.10
   7   7 -10  187.06    3.88
  -7  -7  10  185.06    3.74
   8   6 -11   57.08    1.84
  -8  -6  11   56.93    1.74
   9   5 -12   43.76    1.61
  -9  -5  12   46.77    1.55
 -10  -4  13   48.22    1.58
  10   4 -13   50.44    1.68
 -11  -3  14   15.80    0.99
  11   3 -14   16.85    1.06
 -12  -2  15   22.18    1.19
  12   2 -15   21.62    1.19
  13   1 -16   92.39    2.48
 -13  -1  16   91.24    2.54
 -14   0  17   -0.04    0.43
  14   0 -17   -0.15    0.47
  15  -1 -18    3.90    0.74
 -15   1  18    2.97    0.63
 -16   2  19   34.65    1.62
  16  -2 -19   35.23    1.63
 -17   3  20   22.90    1.38
  17  -3 -20   20.76    1.39
  18  -4 -21    9.97    1.18
 -18   4  21   11.43    1.11
  19  -5 -22    2.66    0.82
   4 -16   0   23.44    1.71
   3 -15   1    0.82    0.88
   2 -14   2   -0.04    0.65
   1 -13   3   15.16    1.24
   0 -12   4   29.26    1.48
  -1 -11   5    4.50    0.76
  -2 -10   6   13.27    1.09
  -3  -9   7   92.17    2.15
  -3  -9   7   89.29    2.50
  -4  -8   8  212.69    4.00
  -4  -8   8  204.28    4.29
   5   7  -9    7.07    0.74
  -5  -7   9    8.05    0.71
   6   6 -10    2.24    0.51
  -6  -6  10    2.28    0.42
   7   5 -11   26.32    1.19
  -7  -5  11   26.64    1.08
   8   4 -12  349.71    6.07
  -8  -4  12  348.68    6.22
  -9  -3  13   18.74    0.98
   9   3 -13   16.66    0.99
 -10  -2  14   48.52    1.64
  10   2 -14   48.68    1.62
  11   1 -15   30.98    1.33
 -11  -1  15   30.48    1.29
 -12   0  16    8.55    0.83
  12   0 -16    6.81    0.76
 -13   1  17   11.07    0.94
  13  -1 -17   12.13    0.99
  14  -2 -18    2.00    0.63
 -14   2  18    2.96    0.71
 -15   3  19    0.47    0.55
  15  -3 -19   -0.39    0.51
 -16   4  20   32.65    1.59
  16  -4 -20   30.44    1.61
  17  -5 -21   29.15    1.61
  18  -6 -22    1.15    0.77
   6 -16  -1   28.45    1.84
   5 -15   0   30.26    1.78
   4 -14   1   26.42    1.61
   3 -13   2   10.49    1.06
   2 -12   3   64.06    2.21
   1 -11   4  110.71    2.87
   0 -10   5    4.11    0.71
  -1  -9   6   76.34    2.24
  -1  -9   6   78.80    1.90
  -2  -8   7   56.66    1.57
  -2  -8   7   52.59    1.75
  -3  -7   8  169.73    3.32
  -3  -7   8  166.41    3.52
  -4  -6   9  122.09    2.65
   4   6  -9  125.96    2.76
   5   5 -10   75.43    1.98
  -5  -5  10   72.19    1.85
  -6  -4  11   53.37    1.56
   6   4 -11   52.02    1.57
  -7  -3  12  113.98    2.62
   7   3 -12  111.84    2.51
   8   2 -13  337.27    5.75
  -8  -2  13  326.79    5.98
   9   1 -14    9.73    0.76
  -9  -1  14    9.82    0.79
 -10   0  15    0.05    0.36
  10   0 -15   -0.23    0.43
  11  -1 -16  259.56    4.87
 -12   2  17   34.65    1.48
  12  -2 -17   33.28    1.45
 -13   3  18   29.41    1.37
  13  -3 -18   29.43    1.39
  14  -4 -19   23.27    1.30
 -14   4  19   24.75    1.30
  15  -5 -20    0.36    0.57
 -15   5  20   -0.05    0.50
  16  -6 -21   19.78    1.34
  17  -7 -22   32.33    1.77
   7 -15  -1    3.74    1.04
   6 -14   0    7.68    1.08
   5 -13   1   91.90    2.73
   4 -12   2   40.69    1.77
   3 -11   3   -0.19    0.54
   2 -10   4  109.89    2.84
   1  -9   5   57.38    1.57
   1  -9   5   55.70    1.82
   0  -8   6  221.00    4.28
   0  -8   6  218.14    4.07
  -1  -7   7   76.29    1.87
  -1  -7   7   76.25    2.06
  -2  -6   8    2.03    0.39
  -2  -6   8    1.64    0.40
  -3  -5   9   19.49    0.89
   3   5  -9   18.35    0.91
  -4  -4  10  760.86   12.21
   4   4 -10  762.66   11.64
   5   3 -11   27.44    1.03
  -5  -3  11   26.26    1.03
  -6  -2  12   16.35    0.86
   6   2 -12   17.34    0.87
   7   1 -13  364.19    6.09
  -7  -1  13  371.27    6.49
  -8   0  14  182.71    3.70
   8   0 -14  181.57    3.52
   9  -1 -15    0.14    0.32
   9  -1 -15    0.48    0.43
  -9   1  15    0.74    0.41
 -10   2  16   11.62    0.93
  10  -2 -16   14.31    0.99
 -11   3  17   27.59    1.33
  11  -3 -17   31.98    1.41
 -12   4  18    1.12    0.52
  12  -4 -18    1.35    0.57
  13  -5 -19   17.53    1.14
 -13   5  19   16.82    1.08
  14  -6 -20    1.53    0.67
  15  -7 -21    1.62    0.74
  16  -8 -22    3.32    0.87
   9 -15  -2   35.25    1.91
   8 -14  -1   26.60    1.63
   7 -13   0    8.38    1.00
   6 -12   1    1.54    0.67
   5 -11   2   94.90    2.61
   4 -10   3   58.91    1.89
   3  -9   4  105.83    2.62
   3  -9   4  105.74    2.39
   2  -8   5    4.86    0.59
   2  -8   5    5.69    0.54
   1  -7   6  339.88    5.88
   1  -7   6  337.66    5.85
   0  -6   7  161.75    3.23
   0  -6   7  161.80    3.18
  -1  -5   8  345.65    5.93
   2   4  -9   34.84    1.17
  -2  -4   9   39.05    1.23
  -3  -3  10    7.42    0.59
   3   3 -10    8.59    0.62
  -4  -2  11  567.94    9.32
   4   2 -11  564.52    8.73
  -5  -1  12  133.21    2.84
   5   1 -12  131.57    2.60
  -6   0  13    0.08    0.31
   6   0 -13   -0.15    0.22
   6   0 -13   -0.29    0.26
   7  -1 -14   47.84    1.38
   7  -1 -14   45.71    1.42
  -7   1  14   46.06    1.50
   8  -2 -15  753.09   11.65
   8  -2 -15  760.32   12.45
  -8   2  15  754.73   12.32
   9  -3 -16    8.98    0.81
  -9   3  16    8.28    0.78
   9  -3 -16   10.03    0.77
 -10   4  17    8.06    0.81
  10  -4 -17    6.55    0.75
  11  -5 -18   11.53    0.96
 -11   5  18   11.93    0.92
  12  -6 -19   -0.58    0.47
  13  -7 -20   21.49    1.34
  14  -8 -21   22.22    1.46
  15  -9 -22    1.98    0.87
  11 -15  -3    4.86    1.05
  10 -14  -2   -0.41    0.69
   9 -13  -1   89.94    2.75
   8 -12   0   55.64    2.09
   7 -11   1    0.16    0.56
   6 -10   2   34.94    1.49
   5  -9   3  116.42    2.75
   4  -8   4   45.66    1.37
   4  -8   4   45.76    1.50
   3  -7   5  509.96    8.43
   3  -7   5  513.62    8.25
   2  -6   6  121.10    2.55
   2  -6   6  116.03    2.50
   1  -5   7  327.97    5.47
   1  -5   7  329.17    5.65
   0  -4   8    5.60    0.52
   1   3  -9  384.91    6.11
  -1  -3   9  384.17    6.53
   2   2 -10  102.37    2.05
  -2  -2  10  103.84    2.28
   3   1 -11    8.77    0.56
   3   1 -11    9.72    0.62
  -3  -1  11   10.13    0.66
   4   0 -12  565.47    8.63
   4   0 -12  556.52    9.39
  -4   0  12  567.45    9.26
  -5   1  13   95.74    2.28
   5  -1 -13   96.36    2.18
   5  -1 -13   93.88    2.06
   6  -2 -14   25.60    1.00
  -6   2  14   25.81    1.08
   6  -2 -14   25.32    1.00
   7  -3 -15    0.48    0.36
  -7   3  15    0.66    0.39
   7  -3 -15    0.24    0.38
   8  -4 -16   30.89    1.19
  -8   4  16   33.55    1.28
   8  -4 -16   30.78    1.23
  -9   5  17   52.29    1.70
   9  -5 -17   50.87    1.71
  10  -6 -18    2.02    0.55
  11  -7 -19    0.68    0.56
  12  -8 -20   23.31    1.44
  13  -9 -21    7.19    0.98
  12 -14  -3    8.23    1.17
  11 -13  -2    2.09    0.83
  10 -12  -1   58.19    2.13
   9 -11   0   34.68    1.58
   8 -10   1    9.99    0.92
   7  -9   2   81.75    2.19
   6  -8   3    9.81    0.80
   6  -8   3    9.71    0.72
   5  -7   4  166.48    3.35
   5  -7   4  167.32    3.31
   4  -6   5    6.89    0.59
   4  -6   5    5.88    0.57
   3  -5   6  312.30    5.16
   3  -5   6  310.28    5.44
   2  -4   7  178.17    3.16
   2  -4   7  179.49    3.40
   1  -3   8   95.63    2.13
   0   2  -9    9.62    0.61
   0  -2   9   10.88    0.66
   0   2  -9   10.51    0.54
   1   1 -10   36.03    0.96
   1   1 -10   35.55    1.12
  -1  -1  10   35.41    1.15
   2   0 -11    0.02    0.24
  -2   0  11    0.04    0.21
   2   0 -11    0.02    0.21
   3  -1 -12   20.86    0.77
  -3   1  12   20.57    0.89
   3  -1 -12   20.01    0.88
   4  -2 -13  179.94    3.54
  -4   2  13  177.29    3.52
   4  -2 -13  174.49    3.17
  -5   3  14  233.83    4.41
   5  -3 -14  230.67    4.10
   5  -3 -14  234.61    4.46
  -6   4  15   17.22    0.92
   6  -4 -15   17.70    0.92
   6  -4 -15   17.01    0.93
  -7   5  16   26.78    1.14
   7  -5 -16   25.90    1.15
   7  -5 -16   25.54    1.12
   8  -6 -17    1.40    0.51
   9  -7 -18    2.56    0.64
  10  -8 -19    7.88    0.94
  11  -9 -20    1.06    0.70
  12 -10 -21    6.18    1.04
  14 -14  -4    9.61    1.22
  13 -13  -3    3.35    0.96
  12 -12  -2    7.04    1.00
  11 -11  -1    6.08    0.95
  10 -10   0    2.83    0.65
   9  -9   1   21.34    1.19
   8  -8   2    8.54    0.79
   8  -8   2    8.10    0.72
   7  -7   3    7.65    0.67
   7  -7   3    6.49    0.62
   6  -6   4    7.42    0.66
   6  -6   4    7.21    0.59
   5  -5   5  523.43    8.00
   5  -5   5  506.40    8.56
   4  -4   6    2.07    0.33
   4  -4   6    2.33    0.39
   3  -3   7  258.01    4.64
   3  -3   7  256.65    4.17
   2  -2   8   70.73    1.78
  -2   2  -8   76.79    1.78
  -1   1  -9    0.82    0.27
  -1   1  -9    1.24    0.23
   1  -1   9    0.98    0.29
   0   0 -10  426.16    6.42
   0   0 -10  425.22    7.30
   0   0  10  419.46    7.10
   1  -1 -11  168.71    2.89
  -1   1  11  169.09    3.34
   1  -1 -11  173.09    3.40
   2  -2 -12  225.57    4.31
   2  -2 -12  226.93    3.78
  -2   2  12  229.29    4.22
   3  -3 -13   23.07    1.00
   3  -3 -13   21.84    0.85
  -3   3  13   21.01    0.94
   4  -4 -14    4.69    0.55
   4  -4 -14    5.25    0.51
  -4   4  14    4.38    0.49
  -5   5  15   59.55    1.67
   5  -5 -15   55.42    1.72
   5  -5 -15   59.47    1.64
   6  -6 -16    8.32    0.74
   6  -6 -16    6.68    0.65
   7  -7 -17    8.89    0.85
   7  -7 -17    9.37    0.85
   8  -8 -18   20.58    1.17
   9  -9 -19   28.12    1.50
  10 -10 -20   -1.02    0.60
  11 -11 -21    3.96    1.03
  15 -13  -4    0.02    0.71
  14 -12  -3   20.16    1.46
  13 -11  -2   23.90    1.45
  11  -9   0   15.79    1.06
  10  -8   1   19.29    1.06
  10  -8   1   21.03    1.09
   9  -7   2    4.65    0.58
   9  -7   2    5.22    0.63
   8  -6   3  155.29    3.37
   8  -6   3  165.02    3.14
   7  -5   4   14.92    0.75
   7  -5   4   15.91    0.90
   6  -4   5   40.99    1.09
   6  -4   5   41.20    1.35
   5  -3   6  643.75   10.42
   5  -3   6  640.29    9.49
   4  -2   7   78.98    1.98
  -4   2  -7   78.46    1.85
   4  -2   7   76.65    1.48
  -3   1  -8 1712.68   27.02
   3  -1   8 1690.76   26.07
   2   0   9    0.07    0.26
  -2   0  -9   -0.04    0.25
  -2   0  -9    0.11    0.15
  -1  -1 -10  101.65    2.30
   1   1  10  100.26    2.26
  -1  -1 -10  102.35    1.79
   0  -2 -11   25.58    0.76
   0  -2 -11   25.02    1.04
   0   2  11   24.85    0.97
   1  -3 -12   11.34    0.57
   1  -3 -12   10.48    0.75
  -1   3  12   10.87    0.67
  -2   4  13   12.06    0.69
   2  -4 -13   13.04    0.68
   2  -4 -13   12.76    0.83
   3  -5 -14   68.36    2.00
   3  -5 -14   69.98    1.75
  -3   5  14   69.11    1.80
   4  -6 -15   80.35    1.94
   4  -6 -15   66.74    2.09
   5  -7 -16   95.56    2.57
   5  -7 -16   96.67    2.36
   6  -8 -17    1.05    0.53
   6  -8 -17    1.68    0.64
   7  -9 -18   -0.11    0.50
   8 -10 -19   42.57    1.85
   9 -11 -20   34.49    1.86
  16 -12  -4    5.39    1.05
  15 -11  -3   -0.51    0.60
  14 -10  -2    3.83    0.75
  13  -9  -1   14.96    1.05
  12  -8   0  118.08    2.79
  12  -8   0  119.79    2.90
  11  -7   1    3.28    0.65
  11  -7   1    3.51    0.53
  10  -6   2    2.46    0.54
  10  -6   2    2.57    0.44
   9  -5   3  111.61    2.27
   9  -5   3  112.92    2.67
   8  -4   4   15.46    0.92
   8  -4   4   15.98    0.67
   7  -3   5    8.55    0.67
  -7   3  -5    8.29    0.64
   7  -3   5    9.57    0.51
   6  -2   6   19.79    0.59
  -6   2  -6   21.00    0.90
   6  -2   6   22.89    1.00
   5  -1   7   51.14    0.92
   5  -1   7   51.97    1.51
  -5   1  -7   50.10    1.42
   4   0   8  641.76   10.48
  -4   0  -8  651.54   10.79
  -3  -1  -9   50.06    1.47
   3   1   9   46.38    1.40
  -3  -1  -9   45.88    0.88
  -2  -2 -10   85.92    2.05
   2   2  10   80.27    1.96
  -2  -2 -10   76.89    1.43
  -1  -3 -11  149.30    2.52
   1   3  11  144.46    2.98
  -1  -3 -11  149.68    3.18
   0  -4 -12  182.73    3.09
   0  -4 -12  178.24    3.70
   0   4  12  176.16    3.45
   1  -5 -13   78.52    1.77
  -1   5  13   78.79    1.92
   1  -5 -13   74.62    2.09
   2  -6 -14  554.61    9.81
   2  -6 -14  558.93    8.71
   3  -7 -15    3.37    0.66
   3  -7 -15    2.57    0.51
   4  -8 -16   18.06    1.20
   4  -8 -16   15.69    0.99
   5  -9 -17    8.14    0.82
   5  -9 -17    7.78    0.95
   6 -10 -18    5.73    0.89
   7 -11 -19   -0.32    0.71
  18 -12  -5    4.82    0.98
  17 -11  -4   51.59    2.16
  16 -10  -3    2.29    0.69
  15  -9  -2   36.21    1.56
  14  -8  -1   -0.12    0.52
  14  -8  -1   -0.05    0.52
  13  -7   0  196.83    4.23
  13  -7   0  201.00    3.92
  12  -6   1   61.48    1.66
  12  -6   1   60.29    1.94
  11  -5   2    4.15    0.63
  11  -5   2    4.67    0.47
  10  -4   3   12.40    0.90
  10  -4   3   13.50    0.63
  -9   3  -4    0.15    0.25
   9  -3   4    0.49    0.20
   9  -3   4    2.03    0.48
   8  -2   5  253.09    3.92
   8  -2   5  258.97    4.82
  -8   2  -5  252.22    4.61
   7  -1   6  146.74    3.15
  -7   1  -6  151.55    3.03
   7  -1   6  151.52    2.31
   6   0   7   -0.28    0.25
  -6   0  -7   -0.08    0.21
   5   1   8  205.76    4.00
  -5  -1  -8  211.59    4.05
   4   2   9    0.63    0.33
  -4  -2  -9    0.57    0.34
  -4  -2  -9    1.16    0.15
  -3  -3 -10    0.04    0.21
  -3  -3 -10    0.39    0.36
   3   3  10   -0.04    0.29
   2   4  11    5.86    0.58
  -2  -4 -11    6.17    0.46
  -2  -4 -11    6.00    0.64
  -1  -5 -12   91.07    1.86
  -1  -5 -12   87.96    2.37
   1   5  12   86.94    2.07
   0  -6 -13  102.76    2.15
   0  -6 -13   99.51    2.64
   1  -7 -14    4.23    0.75
   1  -7 -14    5.11    0.59
   2  -8 -15    4.29    0.62
   2  -8 -15    3.55    0.72
   3  -9 -16    6.28    0.85
   4 -10 -17    0.35    0.57
   4 -10 -17   -0.21    0.63
  19 -11  -5    1.08    0.79
  18 -10  -4    0.62    0.73
  17  -9  -3    5.88    0.82
  16  -8  -2   44.27    1.76
  16  -8  -2   40.81    1.60
  15  -7  -1   42.86    1.72
  15  -7  -1   40.94    1.48
  14  -6   0   45.72    1.51
  14  -6   0   48.27    1.80
  13  -5   1  335.24    6.26
  13  -5   1  323.34    5.48
  12  -4   2   18.14    0.79
  12  -4   2   18.86    1.13
  11  -3   3   40.07    1.47
 -11   3  -3   37.72    1.22
  11  -3   3   38.93    1.05
 -10   2  -4    3.94    0.44
  10  -2   4    3.61    0.32
  10  -2   4    2.37    0.54
   9  -1   5  264.97    3.95
   9  -1   5  261.79    4.98
  -9   1  -5  260.64    4.77
   8   0   6    8.49    0.71
  -8   0  -6    7.36    0.64
  -7  -1  -7   93.19    2.24
   7   1   7   93.00    2.29
  -6  -2  -8   13.82    0.85
   6   2   8   13.81    0.83
   5   3   9   24.80    1.02
  -5  -3  -9   24.31    1.13
   4   4  10  382.90    6.54
  -4  -4 -10  383.39    6.98
  -3  -5 -11  184.22    3.99
   3   5  11  191.01    3.59
  -2  -6 -12    0.67    0.49
  -1  -7 -13   -0.41    0.49
   0  -8 -14   53.78    1.99
   1  -9 -15   25.27    1.45
   2 -10 -16    3.71    0.81
   3 -11 -17    9.09    1.14
  20 -10  -5   20.51    1.45
  19  -9  -4   21.07    1.39
  18  -8  -3    0.28    0.64
  18  -8  -3    0.00    0.56
  17  -7  -2    2.58    0.69
  17  -7  -2    1.35    0.54
  16  -6  -1  116.45    3.13
  16  -6  -1  128.57    2.81
  15  -5   0    3.68    0.78
  15  -5   0    3.77    0.55
  14  -4   1    0.43    0.39
  14  -4   1    0.77    0.49
  13  -3   2  401.40    7.31
  13  -3   2  395.11    6.25
  12  -2   3   92.73    2.49
  12  -2   3   94.85    1.82
 -12   2  -3   90.81    2.12
  11  -1   4    4.70    0.66
 -11   1  -4    4.35    0.50
  10   0   5    0.06    0.35
 -10   0  -5   -0.24    0.28
   9   1   6   75.35    2.07
  -9  -1  -6   72.12    1.93
   8   2   7   68.05    1.91
  -8  -2  -7   65.52    1.84
  -7  -3  -8   67.43    1.91
   7   3   8   61.50    1.76
   6   4   9   21.38    0.99
  -6  -4  -9   22.23    1.19
  -5  -5 -10   37.13    1.48
   5   5  10   36.87    1.29
  -4  -6 -11   68.51    2.14
  -3  -7 -12   38.21    1.63
  -2  -8 -13    6.10    0.84
  -1  -9 -14    4.26    0.79
   0 -10 -15   27.35    1.54
   1 -11 -16   13.38    1.29
   2 -12 -17   15.71    1.49
  20  -8  -4   -0.80    0.64
  20  -8  -4   -0.23    0.62
  19  -7  -3    1.07    0.59
  19  -7  -3    1.21    0.68
  18  -6  -2   -0.35    0.55
  18  -6  -2    0.13    0.48
  17  -5  -1    0.44    0.51
  16  -4   0   47.61    1.82
  15  -3   1   74.62    2.34
  14  -2   2  153.97    3.62
  13  -1   3    8.85    0.90
 -13   1  -3   11.38    0.80
 -12   0  -4  425.63    7.50
  12   0   4  427.27    7.67
  11   1   5    9.20    0.82
 -11  -1  -5    8.43    0.77
 -10  -2  -6   93.51    2.35
  10   2   6   95.88    2.42
  -9  -3  -7  110.98    2.70
   9   3   7  105.75    2.60
  -8  -4  -8  101.63    2.59
   8   4   8  100.45    2.44
   7   5   9    1.25    0.45
  -7  -5  -9    1.49    0.52
  -6  -6 -10   34.98    1.52
   6   6  10   39.59    1.34
  -5  -7 -11   10.44    1.02
  -4  -8 -12   34.18    1.59
  -3  -9 -13   12.40    1.10
  -2 -10 -14    0.34    0.65
  -1 -11 -15   13.80    1.31
   0 -12 -16    9.53    1.23
   1 -13 -17   10.53    1.38
  21  -7  -4   29.82    1.72
  20  -6  -3    4.25    0.87
  19  -5  -2    0.68    0.57
  18  -4  -1   18.01    1.29
  17  -3   0   11.30    1.12
  16  -2   1   83.46    2.55
  15  -1   2   23.40    1.40
 -14   0  -3   -0.12    0.35
  14   0   3    0.59    0.56
 -13  -1  -4    5.57    0.63
  13   1   4    6.51    0.78
  12   2   5   40.48    1.59
 -12  -2  -5   41.69    1.51
 -11  -3  -6   -0.02    0.40
  11   3   6    0.02    0.45
 -10  -4  -7    0.45    0.42
  10   4   7   -0.61    0.40
  -9  -5  -8  152.91    3.57
   9   5   8  154.31    3.32
   8   6   9  137.27    2.99
  -8  -6  -9  132.81    3.34
  -7  -7 -10    7.89    0.89
  -6  -8 -11   18.06    1.27
  -5  -9 -12    2.38    0.70
  -4 -10 -13    1.71    0.73
  -3 -11 -14   13.68    1.31
  -2 -12 -15    0.74    0.89
  -1 -13 -16   -0.35    0.82
  23  -7  -5    0.69    0.77
  22  -6  -4    0.80    0.75
  21  -5  -3   25.64    1.62
  20  -4  -2    4.71    0.89
  19  -3  -1   12.80    1.18
  18  -2   0   20.73    1.38
  17  -1   1   60.71    2.19
  16   0   2   -0.29    0.56
 -15  -1  -3  106.56    2.62
  15   1   3  110.38    2.97
  14   2   4  139.53    3.40
 -14  -2  -4  139.88    3.23
 -13  -3  -5  228.56    4.71
  13   3   5  230.33    4.65
  12   4   6  116.87    2.85
 -12  -4  -6  114.40    2.90
  11   5   7  139.29    3.14
 -11  -5  -7  134.78    3.31
 -10  -6  -8   45.12    1.80
  10   6   8   46.72    1.60
  -9  -7  -9  131.82    3.38
  -8  -8 -10   69.01    2.35
  -7  -9 -11    1.23    0.65
  -6 -10 -12    4.67    0.88
  -5 -11 -13   -0.44    0.64
  -4 -12 -14   10.71    1.26
  -3 -13 -15    2.74    1.02
  24  -6  -5   25.28    1.73
  23  -5  -4   14.58    1.49
  22  -4  -3    0.30    0.75
  21  -3  -2   13.49    1.26
  20  -2  -1   -0.57    0.55
  19  -1   0   56.27    2.19
  18   0   1    0.47    0.68
  17   1   2   15.08    1.23
  16   2   3   29.66    1.39
 -15  -3  -4   94.06    2.52
  15   3   4   88.30    2.58
  14   4   5   12.39    0.99
 -14  -4  -5   12.80    1.02
 -13  -5  -6   10.51    1.02
  13   5   6   12.09    1.02
 -12  -6  -7   73.94    2.40
  12   6   7   76.73    2.18
 -11  -7  -8   48.29    1.98
 -10  -8  -9    1.21    0.64
  -9  -9 -10    1.38    0.69
  -8 -10 -11    1.23    0.71
  -7 -11 -12    1.19    0.76
  -6 -12 -13   -0.80    0.70
  25  -5  -5    1.36    0.87
  24  -4  -4   36.75    1.99
  23  -3  -3   11.77    1.26
  22  -2  -2    0.24    0.60
  21  -1  -1    1.82    0.74
  20   0   0   50.69    2.15
  19   1   1    1.74    0.67
  18   2   2    1.52    0.71
  17   3   3   20.34    1.30
  16   4   4    0.02    0.56
 -16  -4  -4    0.08    0.46
 -15  -5  -5   29.11    1.48
  15   5   5   29.04    1.43
 -14  -6  -6   29.47    1.55
  14   6   6   29.05    1.38
 -13  -7  -7   43.53    1.90
 -12  -8  -8   61.70    2.33
 -11  -9  -9   14.09    1.27
 -10 -10 -10   10.68    1.22
  -9 -11 -11    1.03    0.80
  -8 -12 -12   -0.11    0.77
  25  -3  -4   -0.05    0.83
  24  -2  -3   19.56    1.70
  23  -1  -2   12.83    1.39
  22   0  -1    0.14    0.75
  21   1   0   13.96    1.28
  20   2   1   22.30    1.47
  19   3   2    0.38    0.70
  18   4   3   48.05    1.94
 -17  -5  -4   38.41    1.72
  17   5   4   36.74    1.68
 -16  -6  -5    4.25    0.81
  16   6   5    4.10    0.76
 -15  -7  -6   60.08    2.28
 -14  -8  -7   14.11    1.28
 -13  -9  -8   22.87    1.57
 -12 -10  -9    6.73    1.08
 -11 -11 -10   10.10    1.26
 -10 -12 -11    3.39    0.96
  25  -1  -3    0.16    0.86
  24   0  -2   23.69    1.82
  23   1  -1   18.86    1.60
  22   2   0    6.21    1.08
  21   3   1    0.92    0.85
  20   4   2    3.14    0.86
  19   5   3    0.08    0.63
  18   6   4   -0.05    0.58
 -17  -7  -5    1.61    0.75
 -16  -8  -6    0.21    0.74
 -15  -9  -7   39.52    2.00
 -14 -10  -8   10.48    1.27
 -13 -11  -9    3.37    0.94
 -12 -12 -10    0.44    0.79
  25   1  -2    0.80    0.99
  24   2  -1   32.54    1.91
  23   3   0   33.97    2.02
  22   4   1    7.85    1.13
  21   5   2   11.65    1.26
  20   6   3    0.15    0.71
 -18  -8  -5   20.77    1.57
 -17  -9  -6    0.39    0.83
 -16 -10  -7   -0.09    0.72
 -15 -11  -8   12.65    1.39
  25   3  -1   -0.55    0.88
  24   4   0    4.77    1.11
  22   6   2    0.43    0.89
  17  11 -14   -0.04    0.76
  18  10 -15   10.57    1.30
 -19  -9  16    0.14    0.65
  19   9 -16   -0.03    0.80
 -20  -8  17   -0.61    0.57
  20   8 -17   -0.74    0.85
 -21  -7  18    0.65    0.70
  21   7 -18    1.64    0.92
  22   6 -19    4.45    1.07
 -12 -14  10   17.66    1.90
 -14 -12  12    6.69    2.63
 -16 -10  14   36.79    1.71
  16  10 -14   32.40    1.88
  17   9 -15    8.22    1.18
 -17  -9  15    5.16    0.84
  18   8 -16   56.60    2.45
 -18  -8  16   55.14    2.21
 -19  -7  17    3.93    0.80
  19   7 -17    3.85    1.04
  20   6 -18   -0.14    0.76
 -20  -6  18    0.27    0.68
  21   5 -19   14.00    1.47
 -21  -5  19   14.68    1.36
 -22  -4  20   36.06    1.97
  22   4 -20   33.19    1.93
 -23  -3  21    0.02    0.75
  -9 -15   8   26.15    1.89
 -10 -14   9    6.81    1.21
 -11 -13  10   -0.13    0.78
 -12 -12  11   20.02    1.87
 -13 -11  12   35.89    2.93
 -14 -10  13    0.43    0.54
  14  10 -13    1.05    0.74
  15   9 -14   15.15    1.37
 -15  -9  14   16.88    1.21
 -16  -8  15    3.86    0.75
  16   8 -15    2.96    0.86
 -17  -7  16   -0.28    0.54
  17   7 -16   -0.13    0.67
 -18  -6  17   15.72    1.23
  18   6 -17   16.31    1.42
 -19  -5  18    7.93    1.05
  19   5 -18    8.11    1.10
  20   4 -19    1.05    0.82
 -20  -4  19    1.01    0.69
  21   3 -20   21.87    1.66
 -21  -3  20   22.29    1.56
  22   2 -21   17.26    1.52
 -22  -2  21   18.73    1.56
  -6 -16   6    6.26    1.23
  -7 -15   7    5.63    1.06
  -8 -14   8   -0.38    0.74
  -9 -13   9   41.47    2.14
 -10 -12  10   14.03    1.39
 -11 -11  11    9.91    1.24
  12  10 -12   22.24    1.48
 -12 -10  12   24.87    1.30
 -13  -9  13   58.29    2.00
  13   9 -13   57.78    2.27
 -14  -8  14    7.53    0.85
  14   8 -14    7.18    0.96
 -15  -7  15    0.32    0.47
  15   7 -15   -0.26    0.59
 -16  -6  16    3.16    0.70
  16   6 -16    2.92    0.79
 -17  -5  17   -0.19    0.55
  17   5 -17    0.05    0.65
  18   4 -18    4.66    0.90
 -18  -4  18    4.36    0.90
  19   3 -19    3.11    0.85
 -19  -3  19    2.59    0.77
 -20  -2  20    1.81    0.80
  20   2 -20    0.91    0.77
  21   1 -21    7.41    1.08
 -21  -1  21    8.30    1.14
  22   0 -22    0.98    0.84
 -22   0  22    2.25    0.88
  -4 -16   5    6.36    1.14
  -5 -15   6    0.22    0.74
  -6 -14   7   18.59    1.33
  -7 -13   8    3.82    0.90
  -8 -12   9   -0.14    0.56
  -9 -11  10    1.04    0.65
 -10 -10  11    2.26    0.72
 -11  -9  12   31.21    1.38
  11   9 -12   30.74    1.61
  12   8 -13    4.96    0.85
 -12  -8  13    4.23    0.69
 -13  -7  14    4.46    0.75
  13   7 -14    7.58    0.99
 -14  -6  15    0.66    0.46
  14   6 -15    0.34    0.54
  15   5 -16    2.12    0.68
 -15  -5  16    2.10    0.65
 -16  -4  17   63.80    2.20
  16   4 -17   61.93    2.23
  17   3 -18    2.14    0.76
 -17  -3  18    2.56    0.67
  18   2 -19   15.65    1.28
 -18  -2  19   16.60    1.30
 -19  -1  20    5.03    0.93
  19   1 -20    5.20    0.90
 -20   0  21   -0.20    0.68
  20   0 -21   -0.46    0.63
  21  -1 -22   -0.04    0.70
 -21   1  22   -0.78    0.70
  -2 -16   4    6.37    1.08
  -3 -15   5   -0.96    0.62
  -4 -14   6    0.50    0.66
  -5 -13   7    3.16    0.83
  -6 -12   8   13.69    1.23
  -7 -11   9    4.35    0.83
  -8 -10  10    4.30    0.79
  -9  -9  11   10.29    0.85
   9   9 -11    9.73    1.06
 -10  -8  12  114.90    2.81
  10   8 -12  111.63    3.00
  11   7 -13  127.05    3.30
 -11  -7  13  130.39    3.14
  12   6 -14    3.34    0.70
 -12  -6  14    2.85    0.61
 -13  -5  15    9.39    0.89
  13   5 -15    8.73    0.88
 -14  -4  16   -0.26    0.46
  14   4 -16    0.14    0.48
 -15  -3  17    1.84    0.64
  15   3 -17    1.15    0.62
  16   2 -18    0.06    0.58
 -16  -2  18    0.68    0.60
 -17  -1  19   -0.39    0.53
  17   1 -19    0.16    0.60
 -18   0  20   -0.17    0.59
  18   0 -20   -0.04    0.61
  19  -1 -21    1.29    0.73
 -19   1  21    2.15    0.83
 -20   2  22    0.37    0.74
  20  -2 -22    1.38    0.77
 -21   3  23    0.25    0.77
  21  -3 -23    1.03    0.77
   0 -16   3    1.36    0.83
  -1 -15   4   42.71    2.08
  -2 -14   5   15.62    1.35
  -3 -13   6   18.11    1.36
  -4 -12   7    9.40    1.04
  -5 -11   8    3.41    0.78
  -6 -10   9   27.00    1.53
  -7  -9  10  117.83    3.16
  -7  -9  10  114.10    2.75
   8   8 -11    6.55    0.77
  -8  -8  11    7.60    0.74
  -9  -7  12   33.39    1.36
   9   7 -12   35.35    1.56
  10   6 -13    0.85    0.52
 -10  -6  13    0.29    0.39
 -11  -5  14   11.88    0.90
  11   5 -14   10.80    0.94
  12   4 -15   32.01    1.49
 -12  -4  15   35.39    1.45
 -13  -3  16  126.37    3.16
  13   3 -16  126.56    3.13
 -14  -2  17   80.79    2.44
  14   2 -17   80.78    2.39
  15   1 -18    3.36    0.70
 -15  -1  18    2.14    0.63
 -16   0  19    0.23    0.59
  16   0 -19    0.09    0.46
  17  -1 -20   14.71    1.16
 -17   1  20   14.58    1.16
  18  -2 -21   12.57    1.19
 -18   2  21   13.28    1.20
 -19   3  22    0.50    0.70
  19  -3 -22    0.09    0.66
  20  -4 -23    1.12    0.77
 -20   4  23    0.15    0.71
   2 -16   2    7.88    1.17
   1 -15   3   13.01    1.31
   0 -14   4   15.01    1.33
  -1 -13   5    8.42    1.05
  -2 -12   6    7.56    0.93
  -3 -11   7   -0.79    0.48
  -4 -10   8    2.79    0.71
  -5  -9   9  111.23    2.95
  -5  -9   9  109.40    2.58
  -6  -8  10    0.14    0.35
  -7  -7  11   28.60    1.20
   7   7 -11   31.13    1.39
  -8  -6  12   66.80    1.96
   8   6 -12   64.28    1.99
   9   5 -13   49.74    1.73
  -9  -5  13   48.84    1.64
 -10  -4  14   15.33    0.96
  10   4 -14   16.78    1.04
 -11  -3  15   23.22    1.19
  11   3 -15   24.95    1.28
  12   2 -16    0.13    0.39
 -12  -2  16    0.22    0.44
  13   1 -17   12.81    1.04
 -13  -1  17   10.90    0.98
 -14   0  18   62.27    2.08
  14   0 -18   66.47    2.15
 -15   1  19    1.51    0.58
  15  -1 -19    1.96    0.69
 -16   2  20    3.76    0.78
  16  -2 -20    2.84    0.71
  17  -3 -21   17.56    1.32
 -17   3  21   19.34    1.30
  18  -4 -22    2.47    0.81
 -18   4  22    1.90    0.80
  19  -5 -23   14.68    1.39
   4 -16   1    6.30    1.08
   3 -15   2    0.89    0.78
   2 -14   3   85.73    2.79
   1 -13   4    5.12    0.88
   0 -12   5    0.90    0.62
  -1 -11   6   47.83    1.87
  -2 -10   7   19.53    1.24
  -3  -9   8    9.67    0.76
  -3  -9   8   10.67    0.93
  -4  -8   9  252.07    4.70
  -5  -7  10  290.57    5.30
   5   7 -10  286.78    5.29
   6   6 -11    5.84    0.67
  -6  -6  11    6.44    0.64
   7   5 -12   46.80    1.61
  -7  -5  12   47.81    1.57
   8   4 -13   40.15    1.47
  -8  -4  13   37.48    1.43
  -9  -3  14    0.52    0.37
   9   3 -14   -0.59    0.40
  10   2 -15  627.74   10.09
  11   1 -16  271.89    5.12
 -12   0  17   -0.03    0.38
  12   0 -17   -0.55    0.45
 -13   1  18    9.36    0.92
  13  -1 -18   11.33    0.99
 -14   2  19  130.01    3.28
  14  -2 -19  126.91    3.20
 -15   3  20   24.39    1.36
  15  -3 -20   26.36    1.45
  16  -4 -21    3.38    0.83
 -16   4  21    2.74    0.74
  17  -5 -22   16.58    1.33
  18  -6 -23   -0.25    0.64
   6 -16   0    1.55    0.93
   5 -15   1    0.68    0.80
   4 -14   2    4.32    0.93
   3 -13   3    0.22    0.63
   2 -12   4  115.95    3.10
   1 -11   5    8.48    0.97
   0 -10   6    8.57    0.88
  -1  -9   7  332.65    5.82
  -1  -9   7  322.82    6.02
  -2  -8   8   41.88    1.37
  -2  -8   8   41.31    1.58
  -3  -7   9  262.90    4.82
  -3  -7   9  262.21    4.97
   4   6 -10  203.72    3.96
  -4  -6  10  205.18    3.97
   5   5 -11  112.96    2.56
  -5  -5  11  109.50    2.52
   6   4 -12    3.46    0.55
  -6  -4  12    3.75    0.53
   7   3 -13  568.78    9.10
  -7  -3  13  567.17    9.51
  -8  -2  14    1.72    0.49
   8   2 -14    1.03    0.45
   9   1 -15    0.35    0.43
  -9  -1  15    0.36    0.36
  10   0 -16  412.38    7.03
 -10   0  16  413.96    7.39
 -11   1  17  157.99    3.59
  11  -1 -17  157.32    3.44
 -12   2  18    5.52    0.77
  12  -2 -18    5.52    0.78
 -13   3  19   52.29    1.89
  13  -3 -19   51.80    1.90
 -14   4  20  102.31    2.82
  14  -4 -20   98.95    2.78
  15  -5 -21    9.58    1.04
  16  -6 -22    0.47    0.77
  17  -7 -23    5.80    1.01
   7 -15   0    3.26    0.99
   6 -14   1   11.89    1.25
   5 -13   2    0.09    0.64
   4 -12   3   78.38    2.40
   3 -11   4   12.42    1.08
   2 -10   5  180.91    3.91
   1  -9   6    0.40    0.45
   1  -9   6   -0.18    0.35
   0  -8   7    0.54    0.44
   0  -8   7    0.46    0.33
  -1  -7   8  274.77    5.10
  -1  -7   8  277.48    4.98
  -2  -6   9  194.71    3.76
  -3  -5  10  101.67    2.36
   3   5 -10  102.31    2.36
   4   4 -11   10.54    0.74
  -4  -4  11   10.15    0.69
   5   3 -12  442.60    7.21
  -5  -3  12  448.97    7.67
  -6  -2  13   31.59    1.22
   6   2 -13   29.76    1.17
  -7  -1  14   46.04    1.53
   7   1 -14   45.54    1.44
   8   0 -15   -0.05    0.41
  -8   0  15   -0.38    0.34
   9  -1 -16   -0.42    0.41
  -9   1  16    0.84    0.46
   9  -1 -16    0.44    0.37
 -10   2  17  220.74    4.56
  10  -2 -17  225.53    4.37
  11  -3 -18  259.15    4.92
 -11   3  18  253.64    5.06
 -12   4  19   18.65    1.16
  12  -4 -19   17.36    1.12
  13  -5 -20   15.64    1.14
  14  -6 -21   23.44    1.44
  15  -7 -22    8.63    1.13
  16  -8 -23    9.42    1.20
   9 -15  -1   -1.14    0.72
   8 -14   0   17.72    1.45
   7 -13   1   11.29    1.17
   6 -12   2    2.18    0.69
   5 -11   3   14.62    1.10
   4 -10   4   97.43    2.62
   3  -9   5   71.05    2.08
   3  -9   5   79.16    2.00
   2  -8   6   96.77    2.25
   2  -8   6   96.16    2.39
   1  -7   7  100.37    2.31
   1  -7   7  101.15    2.40
   0  -6   8  105.38    2.37
   0  -6   8  108.22    2.42
  -1  -5   9  640.44   10.40
   2   4 -10  317.80    5.33
  -2  -4  10  315.69    5.65
  -3  -3  11    0.12    0.28
   3   3 -11    0.17    0.29
   4   2 -12   55.14    1.47
  -4  -2  12   58.69    1.66
   5   1 -13   95.00    2.15
  -5  -1  13   92.69    2.30
   5   1 -13   91.72    2.06
   6   0 -14  145.33    2.88
  -6   0  14  139.05    3.06
   6   0 -14  143.01    2.94
   7  -1 -15  207.51    3.99
   7  -1 -15  207.30    3.90
  -7   1  15  210.88    4.18
   8  -2 -16   42.31    1.47
  -8   2  16   39.74    1.53
   8  -2 -16   44.05    1.42
  -9   3  17    0.23    0.47
   9  -3 -17    1.26    0.49
   9  -3 -17    1.22    0.46
 -10   4  18  155.50    3.50
  10  -4 -18  149.91    3.36
  11  -5 -19    8.75    0.86
 -11   5  19   10.20    0.94
  12  -6 -20    5.57    0.79
  13  -7 -21    2.54    0.75
  14  -8 -22   22.72    1.50
  11 -15  -2   40.17    2.05
  10 -14  -1    0.26    0.75
   9 -13   0    0.63    0.72
   8 -12   1   76.96    2.49
   7 -11   2  127.28    3.05
   6 -10   3    8.40    0.88
   5  -9   4    7.76    0.74
   5  -9   4    6.37    0.70
   4  -8   5    5.38    0.63
   4  -8   5    5.52    0.60
   3  -7   6   -0.20    0.31
   3  -7   6    0.45    0.38
   2  -6   7   13.15    0.74
   2  -6   7   12.36    0.76
   1  -5   8  123.28    2.61
   1  -5   8  119.91    2.52
   0  -4   9  170.54    3.35
   0   4  -9  173.34    3.15
   1   3 -10  528.82    8.19
  -1  -3  10  533.36    8.78
  -2  -2  11  143.67    3.05
   2   2 -11  155.92    2.80
   3   1 -12   19.83    0.89
  -3  -1  12   19.01    0.91
   3   1 -12   20.29    0.81
  -4   0  13    0.09    0.30
   4   0 -13   -0.07    0.26
   4   0 -13   -0.05    0.24
   5  -1 -14   33.44    1.16
  -5   1  14   32.45    1.22
   5  -1 -14   31.89    1.08
  -6   2  15   27.54    1.20
   6  -2 -15   26.47    1.05
   6  -2 -15   27.79    1.10
   7  -3 -16   47.62    1.50
  -7   3  16   49.43    1.64
   7  -3 -16   49.88    1.53
   8  -4 -17   16.22    0.95
   8  -4 -17   16.23    0.97
  -8   4  17   16.54    1.04
  -9   5  18    0.33    0.47
   9  -5 -18   -0.13    0.44
  10  -6 -19   53.86    1.87
  11  -7 -20   14.18    1.14
  12  -8 -21    8.70    1.02
  13  -9 -22   -0.34    0.63
  12 -14  -2   17.11    1.44
  11 -13  -1   60.33    2.26
  10 -12   0   12.75    1.17
   9 -11   1    1.10    0.66
   8 -10   2   68.08    2.07
   7  -9   3   40.13    1.54
   7  -9   3   44.12    1.50
   6  -8   4    7.89    0.73
   6  -8   4    7.44    0.69
   5  -7   5  130.81    2.75
   5  -7   5  128.10    2.79
   4  -6   6   98.17    2.18
   4  -6   6   97.96    2.31
   3  -5   7   10.83    0.68
   3  -5   7   11.31    0.74
   2  -4   8   35.90    1.21
   2  -4   8   34.01    1.06
  -1   3  -9    3.52    0.37
   1  -3   9    3.60    0.45
   0   2 -10  455.29    6.98
   0   2 -10  461.40    7.76
   0  -2  10  447.75    7.62
   1   1 -11  167.01    2.91
  -1  -1  11  167.78    3.32
   1   1 -11  164.81    3.28
  -2   0  12  223.22    4.28
   2   0 -12  228.42    4.27
   2   0 -12  224.95    3.80
   3  -1 -13  239.42    4.04
   3  -1 -13  239.93    4.50
  -3   1  13  233.54    4.47
  -4   2  14   40.67    1.38
   4  -2 -14   41.82    1.38
   4  -2 -14   42.42    1.24
  -5   3  15   89.14    2.24
   5  -3 -15   88.14    2.04
   5  -3 -15   90.18    2.24
   6  -4 -16    0.94    0.44
  -6   4  16    0.41    0.35
   6  -4 -16    0.80    0.42
   7  -5 -17   13.97    0.92
   7  -5 -17   14.72    0.91
  -7   5  17   14.78    0.95
   8  -6 -18   12.85    0.94
   9  -7 -19    1.46    0.62
  10  -8 -20   -0.66    0.55
  11  -9 -21   17.48    1.33
  12 -10 -22    0.32    0.67
  14 -14  -3    1.59    0.87
  13 -13  -2    1.61    0.84
  12 -12  -1    7.64    1.01
  11 -11   0   -0.10    0.54
  10 -10   1   23.40    1.32
   9  -9   2  163.27    3.46
   9  -9   2  151.13    3.39
   8  -8   3    6.39    0.69
   8  -8   3    5.49    0.68
   7  -7   4  100.86    2.41
   7  -7   4   96.27    2.25
   6  -6   5  182.37    3.71
   6  -6   5  185.37    3.44
   5  -5   6   30.11    1.15
   5  -5   6   29.91    1.02
   4  -4   7  119.79    2.66
   4  -4   7  121.32    2.32
   3  -3   8   43.75    1.38
   3  -3   8   42.62    1.09
  -2   2  -9  147.21    2.56
  -2   2  -9  145.91    2.97
   2  -2   9  148.92    3.06
  -1   1 -10   99.47    1.88
   1  -1  10  102.10    2.32
  -1   1 -10  102.32    2.29
   0   0 -11    0.62    0.21
   0   0  11    0.64    0.27
   0   0 -11    0.88    0.30
   1  -1 -12   17.46    0.67
  -1   1  12   16.38    0.83
   1  -1 -12   16.71    0.89
   2  -2 -13   22.35    0.85
  -2   2  13   19.99    0.92
   2  -2 -13   20.24    0.97
   3  -3 -14   35.70    1.11
  -3   3  14   35.17    1.25
   3  -3 -14   37.04    1.32
  -4   4  15   13.17    0.84
   4  -4 -15   12.77    0.87
   4  -4 -15   12.48    0.74
   5  -5 -16   -0.34    0.37
   5  -5 -16   -0.29    0.37
  -5   5  16    0.24    0.31
   6  -6 -17    0.93    0.49
   6  -6 -17    0.42    0.43
   7  -7 -18   26.24    1.24
   8  -8 -19    6.58    0.84
   9  -9 -20   -1.31    0.58
  10 -10 -21    2.90    0.90
  15 -13  -3    0.19    0.72
  14 -12  -2   41.79    1.79
  13 -11  -1    7.38    0.93
  12 -10   0   20.25    1.24
  11  -9   1   91.79    2.48
  10  -8   2   76.29    2.20
  10  -8   2   76.64    2.09
   9  -7   3    1.84    0.47
   9  -7   3    1.83    0.52
   8  -6   4   18.67    1.07
   8  -6   4   17.44    0.86
   7  -5   5  254.83    4.90
   7  -5   5  266.75    4.41
   6  -4   6    8.74    0.57
   6  -4   6    9.71    0.73
   5  -3   7   31.20    0.88
   5  -3   7   31.53    1.18
  -5   3  -7   32.07    1.06
  -4   2  -8   89.39    2.06
   4  -2   8   87.41    1.66
   4  -2   8   91.05    2.19
  -3   1  -9   47.59    1.39
   3  -1   9   46.28    1.45
  -2   0 -10   32.24    0.78
  -2   0 -10   30.84    1.14
  -2   0 -10   32.24    0.78
   2   0  10   32.80    1.15
  -1  -1 -11    6.98    0.42
  -1  -1 -11    6.04    0.54
   1   1  11    7.44    0.61
   0  -2 -12  512.37    8.88
   0  -2 -12  513.03    7.73
   0   2  12  516.90    8.59
   1  -3 -13    2.16    0.32
   1  -3 -13    1.66    0.42
  -1   3  13    1.83    0.39
   2  -4 -14    9.57    0.66
   2  -4 -14   10.10    0.83
  -2   4  14   11.31    0.73
   3  -5 -15    0.14    0.40
  -3   5  15    0.59    0.37
   3  -5 -15    0.29    0.49
   4  -6 -16   34.71    1.27
   4  -6 -16   35.16    1.44
   5  -7 -17    3.03    0.59
   5  -7 -17    3.60    0.67
   6  -8 -18   19.49    1.17
   6  -8 -18   20.96    1.26
   7  -9 -19    1.72    0.70
   8 -10 -20   -0.91    0.56
   9 -11 -21   22.27    1.62
  16 -12  -3    9.04    1.08
  15 -11  -2    0.49    0.61
  14 -10  -1    0.91    0.63
  13  -9   0   64.41    2.03
  12  -8   1   32.02    1.35
  12  -8   1   31.09    1.45
  11  -7   2   61.82    1.75
  11  -7   2   61.25    1.99
  10  -6   3  199.47    3.72
  10  -6   3  203.51    4.21
   9  -5   4   44.59    1.24
   9  -5   4   43.84    1.56
   8  -4   5    4.15    0.38
   8  -4   5    3.90    0.53
   7  -3   6  311.21    4.83
   7  -3   6  311.30    5.67
  -7   3  -6  315.67    5.56
  -6   2  -7   99.27    2.25
   6  -2   7   99.62    2.38
   6  -2   7   99.62    1.72
   5  -1   8  207.17    3.16
   5  -1   8  210.70    4.06
  -5   1  -8  203.91    3.95
   4   0   9   -0.51    0.26
  -4   0  -9   -0.04    0.26
   3   1  10   88.48    2.14
  -3  -1 -10   91.38    1.54
  -3  -1 -10   93.26    2.21
   2   2  11   34.05    1.21
  -2  -2 -11   32.73    1.26
  -2  -2 -11   33.66    0.82
   1   3  12   51.36    1.51
  -1  -3 -12   52.56    1.18
  -1  -3 -12   53.08    1.65
   0   4  13   -0.07    0.30
   0  -4 -13   -0.16    0.28
   0  -4 -13   -0.07    0.34
  -1   5  14    2.56    0.48
   1  -5 -14    1.41    0.53
   1  -5 -14    2.21    0.46
   2  -6 -15  121.43    3.01
   2  -6 -15  122.20    2.54
   3  -7 -16   21.74    1.27
   3  -7 -16   23.39    1.09
   4  -8 -17   11.85    1.08
   4  -8 -17   11.67    0.89
   5  -9 -18   27.54    1.50
   5  -9 -18   23.78    1.31
   6 -10 -19   76.78    2.39
  18 -12  -4    1.36    0.83
  17 -11  -3   32.70    1.70
  16 -10  -2   11.89    1.03
  15  -9  -1    8.13    0.90
  14  -8   0    9.66    0.88
  14  -8   0   10.00    0.96
  13  -7   1  105.88    2.52
  13  -7   1  103.61    2.78
  12  -6   2    0.13    0.33
  12  -6   2    0.92    0.55
  11  -5   3   18.40    0.83
  11  -5   3   17.87    1.03
  10  -4   4   72.75    2.08
  10  -4   4   70.07    1.55
  -9   3  -5    0.95    0.32
   9  -3   5    0.76    0.21
   9  -3   5    0.01    0.35
  -8   2  -6   62.50    1.65
   8  -2   6   63.20    1.88
   8  -2   6   61.35    1.18
  -7   1  -7   93.41    2.19
   7  -1   7   95.61    2.35
  -6   0  -8    8.34    0.69
   6   0   8    7.61    0.64
  -5  -1  -9  171.82    3.50
   5   1   9  172.15    3.51
  -4  -2 -10   91.06    2.28
   4   2  10   92.47    2.24
  -3  -3 -11  608.29   10.40
   3   3  11  603.83    9.95
   2   4  12    9.59    0.73
  -2  -4 -12   10.61    0.90
  -1  -5 -13  143.48    3.32
   1   5  13  144.89    3.03
   0  -6 -14   92.51    2.56
   1  -7 -15   18.93    1.23
   2  -8 -16   36.60    1.66
   3  -9 -17   29.42    1.61
   4 -10 -18    4.98    0.97
  19 -11  -4   18.29    1.46
  18 -10  -3    7.36    1.03
  17  -9  -2   -0.09    0.51
  16  -8  -1    1.06    0.55
  16  -8  -1    0.45    0.54
  15  -7   0    0.58    0.50
  15  -7   0    1.58    0.65
  14  -6   1   34.44    1.54
  14  -6   1   35.06    1.27
  13  -5   2  184.87    4.08
  13  -5   2  185.69    3.43
  12  -4   3  194.99    4.23
  12  -4   3  197.19    3.44
  11  -3   4   56.56    1.89
  11  -3   4   58.77    1.33
 -11   3  -4   54.59    1.54
 -10   2  -5   93.18    2.17
  10  -2   5   93.55    2.46
   9  -1   6   73.43    2.09
  -9   1  -6   73.59    1.88
   8   0   7   -0.23    0.34
  -8   0  -7   -0.19    0.26
  -7  -1  -8    1.65    0.39
   7   1   8    1.76    0.44
   6   2   9   12.03    0.81
  -6  -2  -9   12.02    0.86
   5   3  10    1.99    0.47
  -5  -3 -10    1.03    0.45
   4   4  11   72.33    1.88
  -4  -4 -11   74.05    2.13
   3   5  12  301.87    5.40
  -3  -5 -12  298.03    5.84
  -2  -6 -13   10.66    0.98
  -1  -7 -14    1.44    0.57
   0  -8 -15    0.02    0.51
   1  -9 -16    7.95    0.98
   2 -10 -17   17.67    1.35
   3 -11 -18   38.55    2.00
  20 -10  -4    1.32    0.83
  19  -9  -3   28.41    1.54
  18  -8  -2   -0.09    0.48
  18  -8  -2   -0.10    0.64
  17  -7  -1   27.94    1.48
  17  -7  -1   34.69    1.43
  16  -6   0   71.53    1.96
  16  -6   0   68.23    2.29
  15  -5   1   16.46    1.24
  15  -5   1   19.24    0.98
  14  -4   2  146.17    3.55
  13  -3   3    0.21    0.59
 -13   3  -3    1.13    0.42
 -12   2  -4  180.96    3.55
  12  -2   4  175.00    3.89
 -11   1  -5    7.80    0.71
  11  -1   5    9.10    0.85
 -10   0  -6   52.22    1.56
  10   0   6   49.39    1.68
  -9  -1  -7  131.55    2.92
   9   1   7  128.25    3.01
   8   2   8   71.61    1.96
  -8  -2  -8   64.35    1.85
  -7  -3  -9    7.48    0.71
   7   3   9    5.53    0.62
   6   4  10  451.83    7.76
  -6  -4 -10  456.36    8.23
   5   5  11  134.94    2.93
  -5  -5 -11  135.18    3.23
  -4  -6 -12    3.00    0.65
  -3  -7 -13    1.08    0.58
  -2  -8 -14   64.06    2.21
  -1  -9 -15    1.16    0.64
   0 -10 -16    3.58    0.85
   1 -11 -17    0.05    0.75
   2 -12 -18    1.24    0.87
  20  -8  -3    0.28    0.76
  19  -7  -2   20.54    1.38
  18  -6  -1   17.74    1.28
  17  -5   0    2.49    0.64
  16  -4   1   11.92    1.13
  15  -3   2  253.34    5.25
  14  -2   3    0.66    0.65
  13  -1   4    6.11    0.81
 -13   1  -4    5.92    0.60
  12   0   5   -0.11    0.50
 -12   0  -5   -0.16    0.34
 -11  -1  -6   31.14    1.27
  11   1   6   31.49    1.35
 -10  -2  -7  177.71    3.74
  10   2   7  181.89    3.83
   9   3   8  194.76    4.02
  -9  -3  -8  195.99    4.11
  -8  -4  -9   54.23    1.87
   8   4   9   53.79    1.74
  -7  -5 -10   81.03    2.39
   7   5  10   81.31    2.14
  -6  -6 -11  340.91    6.65
  -5  -7 -12  153.60    3.76
  -4  -8 -13    2.82    0.74
  -3  -9 -14   20.25    1.35
  -2 -10 -15   18.86    1.37
  -1 -11 -16   -0.13    0.71
   0 -12 -17   13.99    1.45
  21  -7  -3    0.90    0.84
  20  -6  -2    0.90    0.69
  19  -5  -1    3.78    0.80
  18  -4   0   50.51    2.01
  17  -3   1    9.61    1.07
  16  -2   2    5.04    0.81
  15  -1   3  104.32    2.87
  14   0   4   34.70    1.61
 -14   0  -4   33.07    1.30
 -13  -1  -5   63.11    1.89
  13   1   5   62.81    2.10
 -12  -2  -6  134.40    3.12
  12   2   6  132.02    3.20
 -11  -3  -7   31.35    1.42
  11   3   7   30.19    1.41
 -10  -4  -8   24.09    1.28
  10   4   8   25.83    1.29
  -9  -5  -9  135.55    3.32
   9   5   9  135.79    3.10
   8   6  10  106.43    2.56
  -8  -6 -10  104.09    2.87
  -7  -7 -11    7.89    0.94
  -6  -8 -12   21.74    1.33
  -5  -9 -13   23.16    1.43
  -4 -10 -14    0.10    0.65
  -3 -11 -15    7.89    1.16
  -2 -12 -16   17.51    1.57
  23  -7  -4    5.35    1.05
  22  -6  -3    9.79    1.25
  21  -5  -2    5.22    1.00
  20  -4  -1    2.12    0.73
  19  -3   0   14.72    1.25
  18  -2   1  169.93    4.20
  17  -1   2   11.92    1.07
  16   0   3   -0.96    0.58
  15   1   4   55.12    1.97
 -15  -1  -4   56.32    1.78
  14   2   5   53.03    1.93
 -14  -2  -5   50.50    1.74
 -13  -3  -6   10.33    1.03
  13   3   6    9.40    0.90
 -12  -4  -7    4.51    0.74
  12   4   7    3.98    0.72
 -11  -5  -8    1.30    0.59
  11   5   8    1.80    0.59
 -10  -6  -9    6.37    0.86
  10   6   9    5.60    0.71
  -9  -7 -10  103.81    2.96
  -8  -8 -11   13.84    1.14
  -7  -9 -12   47.60    2.05
  -6 -10 -13   26.58    1.64
  -5 -11 -14   30.42    1.82
  -4 -12 -15    0.66    0.82
  24  -6  -4    8.51    1.23
  23  -5  -3   13.14    1.39
  22  -4  -2    4.57    0.97
  21  -3  -1   15.24    1.32
  20  -2   0    2.52    0.77
  19  -1   1    1.47    0.77
  18   0   2   87.42    2.75
  17   1   3   60.94    2.22
 -16  -2  -4   51.94    1.79
  16   2   4   51.37    1.98
  15   3   5   61.45    2.08
 -15  -3  -5   56.12    1.92
 -14  -4  -6   56.45    1.97
  14   4   6   54.76    1.94
  13   5   7   22.09    1.23
 -13  -5  -7   22.63    1.32
 -12  -6  -8    2.11    0.69
  12   6   8    2.77    0.66
 -11  -7  -9    0.57    0.61
 -10  -8 -10   16.95    1.28
  -9  -9 -11   23.19    1.52
  -8 -10 -12   24.83    1.63
  -7 -11 -13   11.30    1.27
  -6 -12 -14   12.35    1.37
  24  -4  -3    0.29    0.78
  23  -3  -2   15.99    1.45
  22  -2  -1   -1.34    0.62
  21  -1   0   13.99    1.37
  20   0   1    0.37    0.64
  19   1   2    4.80    0.91
  18   2   3   85.18    2.72
  17   3   4   29.45    1.54
 -16  -4  -5    0.70    0.55
  16   4   5    0.08    0.55
 -15  -5  -6   38.42    1.73
  15   5   6   38.45    1.66
 -14  -6  -7   17.44    1.26
  14   6   7   19.05    1.21
 -13  -7  -8    9.59    1.06
 -12  -8  -9   31.08    1.73
 -11  -9 -10   23.22    1.59
 -10 -10 -11    0.31    0.67
  -9 -11 -12    1.07    0.80
  -8 -12 -13    9.09    1.25
  25  -3  -3    1.84    0.85
  24  -2  -2    1.18    0.93
  23  -1  -1   16.73    1.48
  22   0   0   10.02    1.26
  21   1   1   10.86    1.18
  20   2   2   20.71    1.49
  19   3   3    2.05    0.77
  18   4   4    1.80    0.68
 -17  -5  -5   13.93    1.18
  17   5   5   14.80    1.14
 -16  -6  -6    1.35    0.69
 -15  -7  -7    0.75    0.72
 -14  -8  -8   23.20    1.60
 -13  -9  -9   -0.11    0.67
 -12 -10 -10   17.30    1.50
 -11 -11 -11    8.18    1.19
 -10 -12 -12    0.32    0.82
  25  -1  -2   -0.99    0.88
  24   0  -1    0.23    0.88
  23   1   0   24.84    1.77
  22   2   1    7.44    1.18
  21   3   2   32.79    1.79
  20   4   3    9.77    1.19
  19   5   4   13.91    1.26
  18   6   5    6.32    0.99
 -17  -7  -6   14.08    1.32
 -16  -8  -7    1.46    0.83
 -15  -9  -8   11.98    1.36
 -14 -10  -9    5.31    1.10
 -13 -11 -10    0.49    0.76
  25   1  -1   -0.59    0.91
  24   2   0   -0.44    0.90
  23   3   1   11.60    1.45
  22   4   2    2.19    0.98
  21   5   3   14.80    1.34
  20   6   4    1.94    0.82
 -18  -8  -6    2.14    0.87
 -17  -9  -7   26.64    1.79
 -16 -10  -8    3.94    1.00
  24   4   1    3.70    1.09
  23   5   2    1.59    0.97
  22   6   3    2.50    0.96
  17  11 -15   -0.42    0.76
 -18 -10  16   10.00    1.10
  18  10 -16   11.06    1.40
  19   9 -17   18.03    1.69
 -19  -9  17   17.52    1.38
 -20  -8  18    4.38    0.89
  20   8 -18    3.58    1.06
  21   7 -19    8.78    1.25
 -21  -7  19    9.99    1.15
 -12 -14  11   22.65    2.10
 -13 -13  12   12.60    2.01
 -14 -12  13   18.05    4.05
  16  10 -15    5.98    1.05
 -16 -10  15    5.42    0.93
 -17  -9  16   -0.01    0.60
  17   9 -16    1.51    0.87
  18   8 -17    3.62    0.99
 -18  -8  17    4.97    0.92
 -19  -7  18    0.55    0.64
  19   7 -18    0.11    0.76
  20   6 -19    4.78    1.07
  21   5 -20    8.70    1.23
 -21  -5  20    9.01    1.19
 -22  -4  21    0.04    0.60
  22   4 -21    0.06    0.82
  -9 -15   9    0.70    0.85
 -10 -14  10    2.14    0.95
 -11 -13  11    2.56    0.97
 -12 -12  12   49.89    2.72
 -13 -11  13   10.77    2.13
  14  10 -14    1.50    0.82
 -14 -10  14    2.09    0.61
 -15  -9  15   42.07    1.80
  15   9 -15   41.98    2.05
 -16  -8  16   45.05    1.92
  16   8 -16   42.12    2.10
  17   7 -17   -0.82    0.65
 -17  -7  17    0.01    0.50
  18   6 -18   -0.85    0.62
 -18  -6  18   -1.03    0.51
 -19  -5  19   18.30    1.40
  19   5 -19   18.43    1.49
  20   4 -20    5.47    1.08
 -20  -4  20    4.25    0.93
  21   3 -21   14.65    1.46
 -21  -3  21   15.12    1.42
 -22  -2  22    1.94    0.89
  22   2 -22    0.91    0.84
  -6 -16   7    4.38    1.09
  -7 -15   8    9.72    1.30
  -8 -14   9   -0.02    0.76
  -9 -13  10   10.80    1.33
 -11 -11  12    5.27    1.12
 -12 -10  13   46.33    1.76
  12  10 -13   42.88    1.98
 -13  -9  14   16.72    1.13
  13   9 -14   19.45    1.41
  14   8 -15    5.81    0.95
 -14  -8  15    6.33    0.84
  15   7 -16   -0.30    0.61
 -15  -7  16   -0.34    0.44
 -16  -6  17    4.94    0.80
  16   6 -17    4.41    0.88
  17   5 -18    0.92    0.70
 -17  -5  18    1.34    0.67
  18   4 -19    0.57    0.72
 -18  -4  19    0.93    0.62
 -19  -3  20    0.01    0.57
  19   3 -20    1.14    0.76
 -20  -2  21    0.59    0.64
  20   2 -21    0.54    0.77
 -21  -1  22   -0.46    0.72
  21   1 -22   -0.95    0.66
  22   0 -23    0.24    0.78
 -22   0  23    0.56    0.76
  -4 -16   6   11.03    1.34
  -5 -15   7    0.08    0.73
  -6 -14   8    2.65    0.91
  -7 -13   9   18.56    1.50
  -8 -12  10    0.21    0.55
  -9 -11  11    6.58    0.95
 -10 -10  12    3.88    0.82
 -10 -10  12    3.81    0.61
  11   9 -13   15.52    1.26
 -11  -9  13   17.28    1.12
 -12  -8  14   -0.09    0.46
  12   8 -14   -0.57    0.56
  13   7 -15   53.72    2.14
 -13  -7  15   52.18    1.92
  14   6 -16    4.41    0.79
 -14  -6  16    4.51    0.74
 -15  -5  17   -0.05    0.48
  15   5 -17   -0.58    0.48
 -16  -4  18    0.91    0.60
  16   4 -18    1.24    0.65
 -17  -3  19    1.15    0.65
  17   3 -19    0.90    0.64
 -18  -2  20    0.46    0.70
  18   2 -20    1.74    0.71
 -19  -1  21    1.27    0.67
  19   1 -21    1.77    0.75
  20   0 -22    1.85    0.76
 -20   0  22    1.75    0.79
  21  -1 -23    0.43    0.70
 -21   1  23    2.74    0.91
  -2 -16   5   12.64    1.40
  -3 -15   6    3.67    0.99
  -4 -14   7   22.12    1.54
  -5 -13   8    0.90    0.70
  -6 -12   9   10.04    1.14
  -7 -11  10    1.00    0.66
  -8 -10  11    0.96    0.47
  -8 -10  11    1.48    0.61
   9   9 -12   17.09    1.24
  -9  -9  12   17.88    1.06
 -10  -8  13    5.62    0.76
  10   8 -13    4.09    0.77
 -11  -7  14    9.52    0.89
  11   7 -14    9.79    1.01
  12   6 -15   14.52    1.12
 -12  -6  15   13.89    0.99
  13   5 -16   -0.33    0.49
 -13  -5  16   -0.49    0.40
  14   4 -17    6.62    0.87
 -14  -4  17    6.47    0.87
 -15  -3  18    8.24    0.92
  15   3 -18    8.36    0.98
 -16  -2  19   34.14    1.63
  16   2 -19   29.86    1.56
  17   1 -20   16.03    1.29
 -17  -1  20   17.12    1.27
  18   0 -21   -0.14    0.62
 -18   0  21   -0.03    0.54
 -19   1  22    0.08    0.69
  19  -1 -22   -0.19    0.66
  20  -2 -23   10.45    1.29
 -20   2  23   11.21    1.25
   0 -16   4    5.62    1.08
  -1 -15   5   -0.59    0.66
  -2 -14   6   16.08    1.40
  -3 -13   7    0.15    0.65
  -4 -12   8   40.15    1.92
  -5 -11   9    0.12    0.52
  -6 -10  10    1.29    0.66
  -7  -9  11  246.70    4.89
  -7  -9  11  254.21    5.27
  -8  -8  12  353.65    6.47
   8   8 -12  350.35    6.52
   9   7 -13    1.74    0.62
  -9  -7  13    2.12    0.54
 -10  -6  14   12.37    0.91
  10   6 -14   12.65    1.07
 -11  -5  15   34.05    1.45
  11   5 -15   36.01    1.53
 -12  -4  16   55.01    1.96
  12   4 -16   55.46    1.95
 -13  -3  17    7.23    0.81
  13   3 -17    9.82    0.97
 -14  -2  18    2.16    0.68
  14   2 -18    2.62    0.67
  15   1 -19    1.49    0.65
 -15  -1  19    1.35    0.62
 -16   0  20   12.78    1.07
  16   0 -20   13.26    1.16
  17  -1 -21   11.47    1.16
 -17   1  21   11.64    1.13
 -18   2  22    0.55    0.73
  18  -2 -22    0.18    0.71
  19  -3 -23   15.26    1.36
 -19   3  23   15.74    1.37
   2 -16   3   38.56    2.05
   1 -15   4   24.20    1.67
   0 -14   5    2.21    0.82
  -1 -13   6   59.00    2.26
  -2 -12   7    1.31    0.64
  -3 -11   8    2.66    0.69
  -4 -10   9  108.59    3.00
  -5  -9  10   65.99    1.91
  -5  -9  10   68.09    2.29
   6   8 -11   14.29    1.06
  -6  -8  11   13.27    0.88
  -7  -7  12   27.27    1.23
   7   7 -12   27.36    1.33
   8   6 -13   96.64    2.57
  -8  -6  13   98.73    2.54
   9   5 -14    9.77    0.87
  -9  -5  14    9.55    0.83
  10   4 -15   -0.11    0.45
 -10  -4  15    0.09    0.42
  11   3 -16  421.44    7.36
 -11  -3  16  422.78    7.64
 -12  -2  17   32.90    1.53
  12   2 -17   32.77    1.51
  13   1 -18   10.14    0.94
 -13  -1  18   10.04    0.96
 -14   0  19   -0.18    0.52
  14   0 -19    0.85    0.57
  15  -1 -20   21.80    1.35
 -15   1  20   22.37    1.32
  16  -2 -21   15.50    1.22
 -16   2  21   16.91    1.25
 -17   3  22   37.12    1.79
  17  -3 -22   37.93    1.83
  18  -4 -23    0.66    0.73
 -18   4  23    0.53    0.72
   4 -16   2    3.18    0.97
   3 -15   3    8.72    1.17
   2 -14   4    0.81    0.65
   1 -13   5   71.64    2.42
   0 -12   6    4.19    0.82
  -1 -11   7    0.63    0.56
  -2 -10   8  192.86    4.25
  -3  -9   9    8.02    0.72
  -3  -9   9    8.17    0.89
  -4  -8  10    9.51    0.76
  -4  -8  10    9.68    0.90
   5   7 -11   16.45    1.05
  -5  -7  11   16.25    0.95
  -6  -6  12   27.93    1.20
   6   6 -12   26.47    1.26
  -7  -5  13   35.24    1.37
   7   5 -13   37.65    1.44
  -8  -4  14   79.84    2.21
   8   4 -14   82.42    2.23
  -9  -3  15    3.13    0.54
   9   3 -15    2.99    0.61
 -10  -2  16   11.91    0.97
  10   2 -16   11.25    0.98
  11   1 -17  148.72    3.34
 -11  -1  17  150.86    3.48
  12   0 -18    1.88    0.63
 -12   0  18    3.71    0.65
 -13   1  19   73.33    2.30
  13  -1 -19   69.19    2.19
  14  -2 -20    2.79    0.69
 -14   2  20    2.61    0.71
  15  -3 -21    0.52    0.64
 -15   3  21    1.39    0.65
  16  -4 -22   15.96    1.28
 -16   4  22   18.76    1.30
  17  -5 -23   22.00    1.49
   6 -16   1    1.13    0.89
   5 -15   2   56.27    2.44
   4 -14   3    7.08    1.07
   3 -13   4    1.07    0.69
   2 -12   5    0.60    0.61
   1 -11   6  222.54    4.72
   0 -10   7   13.50    1.11
  -1  -9   8   21.88    1.25
  -1  -9   8   23.16    1.09
  -2  -8   9  144.92    3.34
  -2  -8   9  147.19    3.13
  -3  -7  10   -0.02    0.35
  -3  -7  10   -0.19    0.37
  -4  -6  11  373.30    6.64
   4   6 -11  372.01    6.44
  -5  -5  12    0.78    0.39
   5   5 -12    0.28    0.37
   6   4 -13   81.60    2.13
  -6  -4  13   81.97    2.18
   7   3 -14  405.24    6.82
  -7  -3  14  403.28    7.16
  -8  -2  15  692.44   11.77
   8   2 -15  725.97   11.13
  -9  -1  16    0.53    0.44
   9   1 -16    0.84    0.47
  10   0 -17    0.34    0.48
 -10   0  17   -0.28    0.41
 -11   1  18  158.25    3.68
  11  -1 -18  158.13    3.52
  12  -2 -19   22.64    1.32
 -12   2  19   22.41    1.28
 -13   3  20   13.60    1.07
  13  -3 -20   12.56    1.07
  14  -4 -21    0.86    0.65
 -14   4  21    0.95    0.60
  15  -5 -22    1.69    0.75
  16  -6 -23   14.70    1.30
   7 -15   1    0.24    0.81
   6 -14   2   25.16    1.57
   5 -13   3   42.28    1.87
   4 -12   4   24.33    1.34
   3 -11   5    9.01    0.93
   2 -10   6  200.83    4.23
   1  -9   7  124.93    3.01
   1  -9   7  124.36    2.77
   0  -8   8  185.08    3.83
   0  -8   8  188.08    3.71
  -1  -7   9   76.06    2.11
  -1  -7   9   78.28    1.98
  -2  -6  10    2.59    0.46
   3   5 -11   41.48    1.40
  -3  -5  11   41.96    1.40
  -4  -4  12  243.35    4.67
   4   4 -12  246.91    4.42
   5   3 -13   52.83    1.54
  -5  -3  13   53.66    1.65
   6   2 -14   26.42    1.10
  -6  -2  14   27.00    1.16
   7   1 -15  208.42    3.94
  -7  -1  15  204.30    4.19
   8   0 -16  133.07    2.88
  -8   0  16  124.21    3.03
   9  -1 -17    2.95    0.49
   9  -1 -17    2.05    0.53
  -9   1  17    2.34    0.58
  10  -2 -18    0.35    0.49
 -10   2  18    1.88    0.58
  11  -3 -19   51.49    1.81
 -11   3  19   47.19    1.81
  12  -4 -20    2.67    0.64
 -12   4  20    4.79    0.74
  13  -5 -21    4.53    0.79
  14  -6 -22    0.18    0.65
  15  -7 -23    2.53    0.83
   9 -15   0   17.51    1.54
   8 -14   1   32.91    1.87
   7 -13   2   -0.22    0.63
   6 -12   3    4.56    0.79
   5 -11   4   36.65    1.55
   4 -10   5  110.86    2.82
   3  -9   6    7.94    0.72
   3  -9   6    7.65    0.81
   2  -8   7  146.09    3.08
   2  -8   7  140.23    3.10
   1  -7   8  193.33    3.80
   1  -7   8  195.10    3.81
   0  -6   9    7.06    0.62
   0  -6   9    6.23    0.60
   1   5 -10   30.29    1.14
  -1  -5  10   29.49    1.13
  -2  -4  11  154.92    3.20
   2   4 -11  151.92    2.98
   3   3 -12    2.00    0.40
  -3  -3  12    1.44    0.39
  -4  -2  13  170.12    3.54
   4   2 -13  170.41    3.22
   5   1 -14   32.10    1.15
  -5  -1  14   33.46    1.29
   5   1 -14   31.98    1.13
  -6   0  15   -0.35    0.30
   6   0 -15   -0.09    0.29
   6   0 -15    0.02    0.32
  -7   1  16  116.81    2.83
   7  -1 -16  116.66    2.63
   7  -1 -16  115.62    2.58
  -8   2  17   63.55    1.98
   8  -2 -17   62.19    1.78
   8  -2 -17   64.29    1.86
   9  -3 -18  103.99    2.52
  -9   3  18  100.44    2.65
  10  -4 -19    0.20    0.47
 -10   4  19   -0.65    0.43
  11  -5 -20    4.32    0.77
  12  -6 -21    0.61    0.59
  13  -7 -22    7.82    1.01
  14  -8 -23   13.05    1.30
  11 -15  -1    5.37    1.06
  10 -14   0    0.50    0.78
   9 -13   1   15.48    1.29
   8 -12   2   15.52    1.25
   7 -11   3    9.90    0.97
   6 -10   4   13.76    1.11
   5  -9   5   61.94    1.92
   5  -9   5   63.95    1.84
   4  -8   6   13.38    0.87
   4  -8   6   11.17    0.88
   3  -7   7   87.80    2.15
   3  -7   7   86.31    2.14
   2  -6   8    1.18    0.37
   2  -6   8   -0.15    0.27
   1  -5   9  181.06    3.42
   1  -5   9  179.35    3.57
   0   4 -10   63.25    1.59
   0  -4  10   63.85    1.75
   1   3 -11  160.34    3.00
  -1  -3  11  157.21    3.27
   2   2 -12  227.43    3.95
  -2  -2  12  226.41    4.37
   2   2 -12  227.80    4.31
  -3  -1  13  235.41    4.49
   3   1 -13  229.80    4.01
   3   1 -13  235.19    4.43
   4   0 -14  173.09    3.47
   4   0 -14  170.40    3.20
  -4   0  14  173.07    3.58
   5  -1 -15  120.08    2.51
   5  -1 -15  124.87    2.73
  -5   1  15  117.73    2.79
   6  -2 -16    0.97    0.41
   6  -2 -16    1.21    0.41
  -6   2  16    0.67    0.44
   7  -3 -17    5.21    0.64
  -7   3  17    4.43    0.63
   7  -3 -17    4.52    0.58
  -8   4  18   26.05    1.28
   8  -4 -18   25.63    1.18
   8  -4 -18   23.84    1.14
  -9   5  19    0.39    0.49
   9  -5 -19    0.55    0.45
  10  -6 -20    0.28    0.50
  11  -7 -21   16.31    1.18
  12  -8 -22    6.01    0.94
  13  -9 -23    0.04    0.62
  12 -14  -1    3.05    0.92
  11 -13   0    2.96    0.91
  10 -12   1   32.74    1.61
   8 -10   3    0.19    0.51
   7  -9   4   52.07    1.72
   7  -9   4   48.99    1.64
   6  -8   5   55.84    1.70
   6  -8   5   57.61    1.74
   5  -7   6  106.77    2.44
   5  -7   6  108.31    2.58
   4  -6   7  525.63    8.82
   4  -6   7  528.15    8.32
   3  -5   8   61.12    1.58
   3  -5   8   59.88    1.70
   2  -4   9  236.64    4.09
   2  -4   9  235.42    4.46
  -1   3 -10   30.64    0.97
   1  -3  10   30.84    1.16
   0   2 -11   24.70    0.87
   0  -2  11   24.83    1.04
   1   1 -12   17.92    0.73
  -1  -1  12   17.81    0.93
   1   1 -12   18.42    0.88
   2   0 -13    0.23    0.29
   2   0 -13    0.17    0.24
  -2   0  13   -0.32    0.24
   3  -1 -14   23.85    0.90
   3  -1 -14   25.12    1.05
  -3   1  14   22.05    1.05
   4  -2 -15   40.46    1.27
  -4   2  15   41.83    1.45
   4  -2 -15   42.38    1.43
  -5   3  16   61.71    1.81
   5  -3 -16   60.23    1.78
   5  -3 -16   60.61    1.66
   6  -4 -17   31.45    1.24
   6  -4 -17   36.41    1.38
  -6   4  17   33.43    1.31
  -7   5  18    6.26    0.70
   7  -5 -18    6.60    0.72
   7  -5 -18    6.61    0.79
   8  -6 -19   31.51    1.36
   9  -7 -20    0.44    0.53
  10  -8 -21    0.18    0.64
  11  -9 -22    2.99    0.86
  14 -14  -2   12.21    1.24
  13 -13  -1   12.17    1.25
  12 -12   0   -0.30    0.65
  11 -11   1    2.74    0.74
  10 -10   2    1.61    0.64
   9  -9   3    0.71    0.59
   9  -9   3    0.22    0.57
   8  -8   4   25.58    1.19
   8  -8   4   28.32    1.24
   7  -7   5  180.15    3.81
   7  -7   5  187.49    3.60
   6  -6   6    0.56    0.36
   6  -6   6    0.62    0.43
   5  -5   7   30.78    1.06
   5  -5   7   34.09    1.27
   4  -4   8  718.80   11.79
   4  -4   8  730.30   10.88
  -3   3  -9  521.39    8.79
   3  -3   9  514.23    7.87
   3  -3   9  513.70    8.67
  -2   2 -10   76.57    1.57
   2  -2  10   72.89    1.94
  -2   2 -10   78.16    1.89
   1  -1  11    7.00    0.64
  -1   1 -11    6.37    0.46
   0   0  12  150.00    3.20
   0   0 -12  160.00    3.24
   0   0 -12  150.07    2.67
  -1   1  13   81.90    2.10
   1  -1 -13   86.58    2.17
   1  -1 -13   83.99    1.76
  -2   2  14    1.01    0.35
   2  -2 -14    1.48    0.41
   2  -2 -14    1.98    0.35
  -3   3  15  109.30    2.59
   3  -3 -15  109.82    2.28
   3  -3 -15  109.31    2.64
  -4   4  16   16.81    0.93
   4  -4 -16   15.36    0.86
   4  -4 -16   17.19    1.02
  -5   5  17   40.86    1.41
   5  -5 -17   36.49    1.33
   5  -5 -17   44.95    1.58
   6  -6 -18    0.39    0.48
   6  -6 -18    0.61    0.48
   7  -7 -19    0.42    0.51
   8  -8 -20   29.87    1.46
   9  -9 -21   44.67    1.87
  10 -10 -22    1.49    0.82
  15 -13  -2    1.84    0.93
  14 -12  -1    6.63    0.96
  13 -11   0   12.28    1.09
  12 -10   1  104.85    2.77
  11  -9   2   22.69    1.24
  11  -9   2   22.51    1.24
  10  -8   3    2.64    0.60
  10  -8   3    1.61    0.62
   9  -7   4    2.49    0.59
   9  -7   4    2.87    0.55
   8  -6   5   28.39    1.08
   8  -6   5   27.87    1.24
   7  -5   6    5.98    0.54
   7  -5   6    7.77    0.72
   6  -4   7   -0.41    0.33
   6  -4   7   -0.31    0.22
  -5   3  -8  120.63    2.58
   5  -3   8  115.87    2.71
   5  -3   8  117.33    2.16
   4  -2   9    0.79    0.35
  -4   2  -9    1.15    0.33
   4  -2   9    1.46    0.26
  -3   1 -10   96.35    1.75
   3  -1  10   93.88    2.31
  -3   1 -10   97.00    2.27
  -2   0 -11    0.28    0.20
   2   0  11   -0.15    0.27
  -2   0 -11   -0.26    0.25
   1   1  12    6.90    0.63
  -1  -1 -12    7.45    0.45
  -1  -1 -12    7.04    0.68
   0  -2 -13  122.82    2.29
   0   2  13  123.82    2.79
   0  -2 -13  126.32    2.90
   1  -3 -14    1.34    0.32
  -1   3  14    2.18    0.43
   1  -3 -14    1.26    0.41
  -2   4  15   11.85    0.82
   2  -4 -15   11.99    0.72
   2  -4 -15    9.09    0.82
   3  -5 -16  110.59    2.81
  -3   5  16  115.04    2.64
   3  -5 -16  111.77    2.42
   4  -6 -17   22.09    1.07
   4  -6 -17   22.88    1.24
   5  -7 -18   31.17    1.48
   5  -7 -18   32.97    1.36
   6  -8 -19    0.23    0.52
   6  -8 -19   -0.13    0.51
   7  -9 -20    2.98    0.76
  16 -12  -2   45.54    2.01
  14 -10   0    3.59    0.74
  13  -9   1   51.35    1.85
  12  -8   2   38.39    1.64
  12  -8   2   42.56    1.54
  11  -7   3   22.73    1.28
  11  -7   3   24.60    1.12
  10  -6   4   21.61    1.17
  10  -6   4   21.73    0.97
   9  -5   5    8.80    0.80
   9  -5   5    9.65    0.65
   8  -4   6   31.16    0.94
   8  -4   6   29.69    1.25
   7  -3   7  170.32    2.80
   7  -3   7  164.84    3.52
  -7   3  -7  162.77    3.31
  -6   2  -8   14.42    0.83
   6  -2   8   12.36    0.87
   6  -2   8   13.80    0.49
   5  -1   9  173.99    2.70
   5  -1   9  175.25    3.61
  -5   1  -9  171.52    3.50
  -4   0 -10    2.62    0.44
   4   0  10    2.28    0.42
  -3  -1 -11   12.65    0.84
   3   1  11   13.21    0.82
  -2  -2 -12  336.02    5.16
  -2  -2 -12  340.92    6.26
   2   2  12  337.60    6.04
  -1  -3 -13   20.22    0.73
   1   3  13   20.23    0.95
  -1  -3 -13   20.89    1.07
   0  -4 -14   22.34    0.79
   0   4  14   20.12    0.98
   0  -4 -14   16.30    1.05
  -1   5  15   22.65    1.05
   1  -5 -15   24.34    0.96
   1  -5 -15   22.91    1.24
   2  -6 -16    0.84    0.43
   2  -6 -16    0.22    0.49
   3  -7 -17   12.26    1.04
   4  -8 -18   23.69    1.38
   5  -9 -19   13.03    1.21
  18 -12  -3   14.93    1.38
  17 -11  -2   -0.06    0.67
  16 -10  -1    7.36    0.96
  15  -9   0    0.64    0.57
  14  -8   1   59.73    1.90
  14  -8   1   59.45    2.08
  13  -7   2    0.25    0.42
  13  -7   2    0.39    0.58
  12  -6   3   64.28    2.16
  12  -6   3   73.80    1.89
  11  -5   4    5.51    0.52
  11  -5   4    5.65    0.78
  10  -4   5   18.20    1.08
  10  -4   5   20.09    0.75
   9  -3   6  189.70    3.07
  -9   3  -6  183.15    3.64
   9  -3   6  182.99    3.91
  -8   2  -7   61.96    1.69
   8  -2   7   62.16    1.87
  -7   1  -8    1.74    0.38
   7  -1   8    2.06    0.50
   6   0   9   -0.10    0.29
  -6   0  -9   -0.14    0.27
   5   1  10   66.64    1.86
  -5  -1 -10   67.98    1.86
  -4  -2 -11   32.86    1.33
   4   2  11   35.00    1.29
   3   3  12   41.07    1.40
  -3  -3 -12   45.68    1.62
   2   4  13   84.27    2.12
  -2  -4 -13   80.05    2.27
  -1  -5 -14  126.37    3.08
   1   5  14  126.78    2.81
   0  -6 -15  110.96    2.90
   1  -7 -16   21.60    1.27
   2  -8 -17   11.44    1.12
   3  -9 -18   35.89    1.78
   4 -10 -19   16.82    1.37
  19 -11  -3   20.59    1.47
  18 -10  -2   30.79    1.66
  17  -9  -1   11.44    1.00
  16  -8   0    0.72    0.58
  16  -8   0    0.56    0.51
  15  -7   1   19.78    1.09
  15  -7   1   19.09    1.27
  14  -6   2   12.72    0.88
  14  -6   2   13.38    1.12
  13  -5   3    2.91    0.70
  13  -5   3    2.02    0.44
  12  -4   4   56.12    1.94
 -11   3  -5  130.01    2.74
  11  -3   5  121.67    3.05
 -10   2  -6   93.46    2.24
  10  -2   6   95.08    2.54
   9  -1   7  130.44    3.09
  -9   1  -7  133.62    2.90
   8   0   8  131.25    3.04
  -8   0  -8  132.72    2.94
   7   1   9   32.23    1.29
  -7  -1  -9   29.27    1.22
   6   2  10   76.64    2.07
  -6  -2 -10   73.16    2.07
  -5  -3 -11  401.81    7.29
   5   3  11  392.63    6.95
   4   4  12    0.60    0.39
  -4  -4 -12    0.02    0.42
   3   5  13  113.86    2.67
  -3  -5 -13  116.52    2.97
  -2  -6 -14    1.05    0.58
  -1  -7 -15    4.62    0.80
   0  -8 -16    0.08    0.56
   1  -9 -17   33.94    1.73
   2 -10 -18    2.29    0.82
   3 -11 -19   -0.50    0.72
  18  -8  -1   24.13    1.51
  17  -7   0    1.68    0.71
  16  -6   1    0.43    0.62
  15  -5   2   78.23    2.48
  14  -4   3  187.63    4.27
 -13   3  -4  271.58    5.00
  13  -3   4  267.43    5.43
  12  -2   5   42.20    1.72
 -12   2  -5   41.55    1.37
 -11   1  -6   32.23    1.23
  11  -1   6   29.35    1.39
  10   0   7   -0.19    0.38
 -10   0  -7   -0.17    0.32
   9   1   8    0.16    0.43
  -9  -1  -8    0.56    0.39
   8   2   9   15.81    0.99
  -8  -2  -9   17.27    1.03
  -7  -3 -10   34.01    1.41
   7   3  10   35.96    1.39
   6   4  11   25.62    1.19
  -6  -4 -11   27.15    1.31
  -5  -5 -12   57.45    1.99
   5   5  12   56.09    1.75
  -4  -6 -13   17.85    1.20
  -3  -7 -14  108.24    3.02
  -2  -8 -15    0.32    0.52
  -1  -9 -16    0.21    0.59
   0 -10 -17   30.72    1.78
   1 -11 -18   17.10    1.52
   2 -12 -19    2.42    1.00
  20  -8  -2    0.37    0.79
  19  -7  -1    1.72    0.78
  18  -6   0    0.70    0.68
  17  -5   1    3.96    0.76
  16  -4   2    0.22    0.51
  15  -3   3    0.43    0.66
  14  -2   4  134.98    3.37
  13  -1   5   63.20    2.14
 -13   1  -5   60.39    1.77
  12   0   6   -0.01    0.51
 -12   0  -6    0.17    0.38
  11   1   7   11.94    1.00
 -11  -1  -7    9.14    0.86
 -10  -2  -8   23.99    1.21
  10   2   8   23.24    1.25
  -9  -3  -9  431.67    7.91
   9   3   9  432.20    7.69
   8   4  10  296.10    5.63
  -8  -4 -10  304.21    5.93
   7   5  11   -0.10    0.43
  -7  -5 -11    0.38    0.55
  -6  -6 -12    3.53    0.75
  -5  -7 -13   17.29    1.24
  -4  -8 -14   11.16    1.09
  -3  -9 -15   -0.24    0.55
  -2 -10 -16   16.87    1.40
  -1 -11 -17    1.21    0.80
   0 -12 -18    9.33    1.29
  22  -8  -3    3.32    0.95
  21  -7  -2   33.81    1.83
  20  -6  -1    2.69    0.83
  19  -5   0    1.05    0.70
  18  -4   1   36.26    1.76
  17  -3   2   72.86    2.52
  16  -2   3   36.79    1.71
  15  -1   4   59.95    2.17
  14   0   5   -0.11    0.61
 -14   0  -5    0.02    0.41
 -13  -1  -6   70.29    2.07
  13   1   6   72.32    2.31
 -12  -2  -7  273.13    5.54
  12   2   7  296.06    5.67
  11   3   8  107.66    2.81
 -11  -3  -8  113.84    2.86
 -10  -4  -9    0.21    0.50
  10   4   9   -0.10    0.54
  -9  -5 -10  173.82    4.04
   9   5  10  172.71    3.76
  -8  -6 -11  138.69    3.48
  -7  -7 -12    2.62    0.71
  -6  -8 -13    3.85    0.79
  -5  -9 -14   11.16    1.16
  -4 -10 -15    4.19    0.92
  -3 -11 -16   11.50    1.34
  -2 -12 -17    2.94    1.00
  23  -7  -3    2.96    0.94
  22  -6  -2    9.57    1.19
  21  -5  -1    9.78    1.18
  20  -4   0   -0.20    0.57
  19  -3   1   41.77    1.96
  18  -2   2    0.93    0.74
  17  -1   3   57.72    2.18
  16   0   4   47.06    1.91
  15   1   5  125.73    3.29
 -15  -1  -5  117.64    2.91
 -14  -2  -6   42.37    1.63
  14   2   6   41.75    1.78
 -13  -3  -7    2.00    0.60
  13   3   7    1.74    0.66
  12   4   8   26.77    1.36
 -12  -4  -8   25.75    1.36
  11   5   9  146.28    3.38
 -11  -5  -9  138.75    3.51
  10   6  10   17.06    1.09
 -10  -6 -10   16.87    1.21
  -9  -7 -11    0.10    0.55
  -8  -8 -12    2.78    0.77
  -7  -9 -13    4.36    0.89
  -6 -10 -14   -0.21    0.66
  -5 -11 -15    1.77    0.83
  -4 -12 -16    0.40    0.83
  24  -6  -3   24.92    1.74
  23  -5  -2   12.74    1.41
  22  -4  -1    0.01    0.64
  21  -3   0   24.35    1.55
  20  -2   1   22.70    1.54
  19  -1   2    6.53    0.95
  18   0   3    0.14    0.56
  17   1   4    8.83    1.01
 -16  -2  -5    9.73    0.89
  16   2   5    8.56    0.94
 -15  -3  -6   33.97    1.47
  15   3   6   39.19    1.69
 -14  -4  -7   33.55    1.54
  14   4   7   35.15    1.55
 -13  -5  -8    0.72    0.60
  13   5   8    0.33    0.55
 -12  -6  -9   40.11    1.81
  12   6   9   43.70    1.69
 -11  -7 -10   53.53    2.13
 -10  -8 -11   11.46    1.18
  -9  -9 -12    3.47    0.86
  -8 -10 -13   10.12    1.21
  -7 -11 -14    6.06    1.10
  -6 -12 -15    2.89    0.97
  24  -4  -2    8.40    1.22
  23  -3  -1    6.86    1.16
  22  -2   0    7.42    1.17
  21  -1   1   12.40    1.34
  20   0   2   43.87    2.06
  19   1   3    6.68    1.00
  18   2   4    2.50    0.80
  17   3   5    8.65    0.91
  16   4   6   -0.01    0.58
 -16  -4  -6    0.58    0.56
 -15  -5  -7    8.99    1.00
  15   5   7   10.09    1.00
 -14  -6  -8   11.93    1.16
  14   6   8   14.90    1.15
 -13  -7  -9    2.51    0.79
 -12  -8 -10   11.67    1.25
 -11  -9 -11   37.61    1.93
 -10 -10 -12    7.96    1.16
  -9 -11 -13    0.31    0.82
  25  -3  -2   -0.37    0.82
  24  -2  -1   34.64    2.04
  23  -1   0   20.06    1.59
  22   0   1   -0.37    0.78
  21   1   2   12.76    1.36
  20   2   3  107.77    3.28
  18   4   5   23.52    1.47
  17   5   6    2.15    0.73
 -17  -5  -6    2.14    0.73
 -16  -6  -7   -0.25    0.59
  16   6   7   -0.57    0.50
 -15  -7  -8   22.77    1.56
 -14  -8  -9   41.90    2.02
 -13  -9 -10    3.09    0.88
 -12 -10 -11    4.77    1.03
 -11 -11 -12    8.84    1.26
  25  -1  -1   -0.28    0.81
  24   0   0   20.86    1.73
  23   1   1   21.86    1.66
  22   2   2   -0.77    0.68
  21   3   3   -0.98    0.74
  20   4   4   20.12    1.50
  19   5   5    0.02    0.71
  18   6   6   -0.62    0.74
 -18  -6  -6    0.43    0.67
 -17  -7  -7   14.85    1.40
 -16  -8  -8   40.43    2.01
 -15  -9  -9   22.84    1.66
 -14 -10 -10   22.90    1.70
  25   1   0    7.90    1.37
  24   2   1   17.78    1.62
  23   3   2   15.90    1.60
  22   4   3    1.37    0.88
  21   5   4    0.28    0.87
  20   6   5   23.09    1.56
 -18  -8  -7    7.90    1.20
 -17  -9  -8   -0.01    0.79
  22   6   4    0.17    0.82
  17  11 -16    1.79    0.94
  18  10 -17   21.60    1.72
 -18 -10  17   24.22    1.55
  19   9 -18    0.68    0.95
 -19  -9  18    0.77    0.66
  20   8 -19    0.23    0.85
 -20  -8  19    1.22    0.72
 -12 -14  12   32.66    2.36
 -13 -13  13   51.23    3.45
 -14 -12  14   -0.06    3.70
 -16 -10  16    1.99    0.68
  16  10 -16    1.56    0.88
  17   9 -17    0.25    0.78
 -17  -9  17    0.07    0.61
 -18  -8  18   23.47    1.53
  18   8 -18   22.52    1.67
  19   7 -19    2.37    0.95
 -19  -7  19    4.17    0.86
  20   6 -20    4.19    1.09
 -20  -6  20    4.45    0.91
  21   5 -21   11.03    1.33
 -21  -5  21   11.96    1.34
  -9 -15  10   32.29    2.02
 -10 -14  11    3.13    1.01
 -11 -13  12   17.27    1.69
 -12 -12  13    1.33    1.03
 -13 -11  14   41.51    3.44
 -14 -10  15    0.67    0.57
  14  10 -15   -0.12    0.73
 -15  -9  16    5.13    0.83
  15   9 -16    7.64    1.14
 -16  -8  17    0.15    0.57
  16   8 -17    1.20    0.81
 -17  -7  18    0.20    0.59
  17   7 -18   -0.51    0.68
  18   6 -19    3.84    0.93
 -18  -6  19    2.07    0.76
 -19  -5  20   -0.59    0.58
  19   5 -20   -0.25    0.75
 -20  -4  21    1.90    0.82
  20   4 -21    2.41    0.95
 -21  -3  22    1.13    0.81
  21   3 -22    1.08    0.85
  -7 -15   9    0.72    0.66
  -8 -14  10   -0.74    0.64
  -9 -13  11   13.15    1.37
 -10 -12  12   41.38    2.19
 -11 -11  13   -0.61    0.73
 -12 -10  14    5.76    0.78
  12  10 -14    4.14    0.93
  13   9 -15   27.20    1.66
 -13  -9  15   27.23    1.46
 -14  -8  16   17.69    1.24
  14   8 -16   18.00    1.39
 -15  -7  17    1.88    0.63
  15   7 -17    0.83    0.69
 -16  -6  18    0.41    0.60
  16   6 -18    0.86    0.67
  17   5 -19   22.90    1.51
 -17  -5  19   21.42    1.42
  18   4 -20    0.52    0.72
 -18  -4  20    1.09    0.66
  19   3 -21   10.47    1.16
 -19  -3  21    9.66    1.14
 -20  -2  22    1.20    0.83
  20   2 -22    0.80    0.74
  21   1 -23    1.40    0.81
 -21  -1  23    2.32    0.87
  -4 -16   7   11.18    1.32
  -5 -15   8    3.32    0.92
  -6 -14   9   17.75    1.50
  -7 -13  10    9.32    1.18
  -8 -12  11   15.27    1.38
  -9 -11  12    1.36    0.72
 -10 -10  13   33.75    1.49
 -11  -9  14    2.94    0.62
  11   9 -14    1.78    0.66
 -12  -8  15    3.58    0.65
  12   8 -15    2.49    0.72
  13   7 -16    1.12    0.63
 -13  -7  16    0.21    0.48
 -14  -6  17   17.97    1.20
  14   6 -17   19.70    1.30
  15   5 -18    1.63    0.67
 -15  -5  18    2.00    0.68
 -16  -4  19    1.73    0.68
  16   4 -19    1.00    0.66
 -17  -3  20   18.69    1.34
  17   3 -20   19.96    1.37
 -18  -2  21   12.50    1.21
  18   2 -21    9.78    1.09
 -19  -1  22   -1.11    0.57
  19   1 -22   -0.24    0.62
 -20   0  23   -0.66    0.70
  20   0 -23   -0.44    0.71
  21  -1 -24   -0.36    0.70
 -21   1  24   -0.14    0.76
  -2 -16   6   14.54    1.44
  -3 -15   7    3.74    0.99
  -4 -14   8    1.54    0.80
  -5 -13   9   14.46    1.35
  -6 -12  10   12.75    1.26
  -7 -11  11   32.73    1.74
  -8 -10  12    0.26    0.55
  -8 -10  12    1.00    0.47
  -9  -9  13   -0.16    0.36
   9   9 -13    0.59    0.63
 -10  -8  14   56.91    1.94
  10   8 -14   54.89    2.10
  11   7 -15  208.18    4.56
 -11  -7  15  210.02    4.51
 -12  -6  16    2.23    0.64
  12   6 -16    2.59    0.67
  13   5 -17    0.42    0.57
 -13  -5  17    1.51    0.51
 -14  -4  18   23.34    1.39
  14   4 -18   25.79    1.44
  15   3 -19   -0.10    0.56
 -15  -3  19   -0.60    0.48
  16   2 -20    2.17    0.71
 -16  -2  20    3.31    0.76
  17   1 -21   11.03    1.10
 -17  -1  21   10.21    1.13
 -18   0  22   18.08    1.33
  18   0 -22   16.82    1.34
 -19   1  23   -0.18    0.68
  19  -1 -23   -0.16    0.72
  20  -2 -24   -0.35    0.72
 -20   2  24    0.16    0.74
   0 -16   5    0.21    0.77
  -1 -15   6   27.96    1.73
  -2 -14   7    5.52    0.99
  -3 -13   8   12.82    1.23
  -4 -12   9    1.32    0.74
  -5 -11  10    2.40    0.71
  -6 -10  11   47.71    1.97
  -6 -10  11   49.21    1.68
  -7  -9  12   18.24    1.07
  -7  -9  12   17.78    1.20
   8   8 -13   24.49    1.38
  -8  -8  13   23.47    1.22
  -9  -7  14   12.88    0.96
   9   7 -14   15.32    1.10
 -10  -6  15   21.31    1.19
  10   6 -15   22.61    1.32
 -11  -5  16    4.80    0.70
  11   5 -16    3.79    0.69
 -12  -4  17   63.08    2.12
  12   4 -17   61.52    2.07
 -13  -3  18   27.81    1.45
  13   3 -18   30.66    1.50
 -14  -2  19  128.67    3.43
  14   2 -19  129.70    3.31
  15   1 -20   19.54    1.34
 -15  -1  20   20.89    1.35
  16   0 -21   -0.47    0.57
 -16   0  21   -0.25    0.51
  17  -1 -22   12.39    1.20
 -17   1  22   12.34    1.21
 -18   2  23    5.49    0.97
  18  -2 -23    5.16    0.96
  19  -3 -24    4.48    0.94
 -19   3  24    4.20    0.93
   2 -16   4    8.39    1.24
   1 -15   5   -0.44    0.63
   0 -14   6    0.56    0.68
  -1 -13   7   18.20    1.38
  -2 -12   8   69.11    2.43
  -3 -11   9   20.19    1.36
  -4 -10  10   39.26    1.50
  -4 -10  10   37.84    1.76
  -5  -9  11  407.88    7.33
  -5  -9  11  422.52    7.61
   6   8 -12    6.07    0.80
  -6  -8  12    4.79    0.67
  -7  -7  13  153.90    3.50
   7   7 -13  156.82    3.57
  -8  -6  14    7.05    0.73
   8   6 -14    6.18    0.75
  -9  -5  15   18.69    1.08
   9   5 -15   19.23    1.20
 -10  -4  16  105.40    2.73
  10   4 -16  101.44    2.68
  11   3 -17   28.12    1.42
 -11  -3  17   25.02    1.38
 -12  -2  18    5.10    0.74
  12   2 -18    5.74    0.82
 -13  -1  19   70.43    2.30
  13   1 -19   72.94    2.29
  14   0 -20   90.99    2.68
 -14   0  20   91.66    2.71
  15  -1 -21   11.79    1.12
 -15   1  21   10.84    1.07
  16  -2 -22   -0.23    0.61
 -16   2  22   -0.57    0.54
 -17   3  23   35.31    1.84
  17  -3 -23   36.67    1.84
 -18   4  24    3.89    0.93
  18  -4 -24    1.97    0.88
   4 -16   3   47.99    2.26
   3 -15   4   37.86    1.99
   2 -14   5   28.84    1.63
   1 -13   6   31.80    1.70
   0 -12   7   14.27    1.23
  -1 -11   8  117.70    3.17
  -2 -10   9   17.25    1.24
  -3  -9  10   79.25    2.41
  -3  -9  10   75.55    2.11
  -4  -8  11    6.00    0.78
  -4  -8  11    6.87    0.69
  -5  -7  12   32.55    1.35
   5   7 -12   31.99    1.39
  -6  -6  13   11.26    0.86
   6   6 -13   12.40    0.93
   7   5 -14    2.86    0.57
  -7  -5  14    2.76    0.55
   8   4 -15   28.10    1.30
  -8  -4  15   28.82    1.31
  -9  -3  16    8.67    0.82
   9   3 -16    8.26    0.83
  10   2 -17  220.75    4.40
 -10  -2  17  215.87    4.57
 -11  -1  18  164.64    3.84
  11   1 -18  166.01    3.69
 -12   0  19   -0.44    0.50
  12   0 -19   -0.05    0.52
 -13   1  20   15.07    1.15
  13  -1 -20   13.31    1.11
  14  -2 -21   83.59    2.56
 -14   2  21   83.61    2.59
 -15   3  22   12.50    1.12
  15  -3 -22   14.32    1.20
  16  -4 -23    1.16    0.70
 -16   4  23    1.96    0.74
  17  -5 -24   12.15    1.26
   5 -15   3   12.08    1.36
   4 -14   4    1.39    0.78
   3 -13   5    1.23    0.64
   2 -12   6    7.14    0.93
   1 -11   7   16.76    1.25
   0 -10   8  178.82    4.00
  -1  -9   9  241.40    4.82
  -1  -9   9  233.81    4.59
  -2  -8  10    1.28    0.45
  -2  -8  10    1.32    0.53
  -3  -7  11   -0.12    0.37
  -3  -7  11    0.68    0.40
  -4  -6  12   39.49    1.45
   4   6 -12   40.67    1.49
  -5  -5  13   88.75    2.32
   5   5 -13   90.68    2.32
  -6  -4  14   38.66    1.49
   6   4 -14   36.76    1.38
  -7  -3  15    0.05    0.33
   7   3 -15    0.61    0.46
  -8  -2  16   35.38    1.46
   8   2 -16   37.59    1.44
  -9  -1  17    2.09    0.53
   9   1 -17    3.10    0.60
  10   0 -18  217.87    4.34
 -10   0  18  214.90    4.58
  11  -1 -19   95.81    2.59
 -11   1  19   95.32    2.71
 -12   2  20    9.94    0.98
  12  -2 -20    9.20    0.92
 -13   3  21   31.35    1.55
  13  -3 -21   30.48    1.52
 -14   4  22   44.28    1.88
  14  -4 -22   45.74    1.95
  15  -5 -23    2.81    0.81
  16  -6 -24   -0.44    0.71
   7 -15   2   12.69    1.34
   6 -14   3    9.13    1.13
   5 -13   4   20.89    1.39
   4 -12   5    7.47    0.88
   3 -11   6   11.98    1.04
   2 -10   7    6.01    0.83
   1  -9   8  129.67    2.95
   1  -9   8  134.79    3.17
   0  -8   9   25.73    1.25
   0  -8   9   27.29    1.18
  -1  -7  10   66.53    1.97
  -1  -7  10   66.16    1.86
  -2  -6  11   58.93    1.72
  -3  -5  12    6.65    0.68
   3   5 -12    7.08    0.65
  -4  -4  13    5.76    0.66
   4   4 -13    5.40    0.62
  -5  -3  14  224.52    4.46
   5   3 -14  222.93    4.17
  -6  -2  15   27.02    1.24
   6   2 -15   25.74    1.14
  -7  -1  16  117.92    2.90
   7   1 -16  119.32    2.73
  -8   0  17   -0.28    0.42
   8   0 -17   -0.28    0.42
   9  -1 -18   24.70    1.09
   9  -1 -18   22.59    1.14
  -9   1  18   22.54    1.21
  10  -2 -19    6.77    0.79
 -10   2  19    8.00    0.86
 -11   3  20    4.80    0.74
  11  -3 -20    6.55    0.82
  12  -4 -21   10.98    1.02
 -12   4  21   11.15    1.04
  13  -5 -22    7.30    0.91
  14  -6 -23   40.36    1.86
  15  -7 -24   16.10    1.46
   9 -15   1    4.79    1.16
   8 -14   2   41.19    1.95
   7 -13   3   54.00    2.15
   6 -12   4   23.12    1.32
   5 -11   5   45.93    1.75
   4 -10   6  164.48    3.61
   3  -9   7   39.37    1.47
   3  -9   7   39.94    1.57
   2  -8   8   71.01    2.04
   2  -8   8   75.10    2.04
   1  -7   9   41.52    1.43
   1  -7   9   44.39    1.51
   0  -6  10    1.11    0.40
   0  -6  10    0.24    0.35
  -1  -5  11  111.12    2.61
   1   5 -11  110.82    2.46
   2   4 -12   76.29    1.88
  -2  -4  12   77.24    2.04
   3   3 -13   20.58    0.93
  -3  -3  13   19.74    1.02
   4   2 -14   38.59    1.25
  -4  -2  14   37.39    1.40
   5   1 -15  114.20    2.57
  -5  -1  15  115.25    2.77
   5   1 -15  118.06    2.51
   6   0 -16   17.76    0.95
  -6   0  16   16.52    1.01
   6   0 -16   16.00    0.92
   7  -1 -17    6.76    0.66
   7  -1 -17    5.87    0.67
  -7   1  17    5.62    0.69
  -8   2  18    1.72    0.57
   8  -2 -18    2.25    0.51
   8  -2 -18    1.47    0.48
  -9   3  19    6.88    0.84
   9  -3 -19    7.67    0.83
 -10   4  20    6.96    0.87
  10  -4 -20    7.00    0.77
  11  -5 -21   12.50    1.00
  12  -6 -22    4.93    0.87
  13  -7 -23    0.40    0.71
  14  -8 -24    7.17    1.04
  11 -15   0   28.60    1.75
  10 -14   1   15.87    1.43
   9 -13   2    2.99    0.91
   8 -12   3   10.48    1.05
   6 -10   5  156.73    3.50
   5  -9   6   73.28    2.07
   5  -9   6   73.09    2.11
   4  -8   7   24.34    1.17
   4  -8   7   23.66    1.20
   3  -7   8  150.82    3.16
   3  -7   8  151.44    3.24
   2  -6   9    4.30    0.52
   2  -6   9    3.27    0.51
   1  -5  10    7.21    0.59
   1  -5  10    6.49    0.63
   0   4 -11    1.01    0.34
   0  -4  11    0.94    0.39
   1   3 -12    9.21    0.67
  -1  -3  12   11.01    0.78
  -2  -2  13   19.29    0.96
   2   2 -13   19.43    0.85
   2   2 -13   19.17    0.93
   3   1 -14   26.69    1.01
  -3  -1  14   25.10    1.16
   3   1 -14   25.34    1.07
   4   0 -15   -0.16    0.26
   4   0 -15   -0.09    0.28
  -4   0  15   -0.33    0.29
  -5   1  16   61.48    1.92
   5  -1 -16   60.18    1.65
   5  -1 -16   58.47    1.75
  -6   2  17  217.07    4.49
   6  -2 -17  219.24    4.36
   6  -2 -17  219.17    4.10
   7  -3 -18   87.88    2.28
  -7   3  18   84.82    2.39
   7  -3 -18   82.98    2.17
  -8   4  19    8.00    0.85
   8  -4 -19    7.54    0.79
   8  -4 -19    7.49    0.76
   9  -5 -20    1.66    0.59
  10  -6 -21    3.55    0.67
  11  -7 -22   15.81    1.19
  12  -8 -23    5.53    0.89
  12 -14   0    0.39    0.78
  11 -13   1   26.28    1.61
  10 -12   2    2.39    0.79
   9 -11   3    0.98    0.58
   8 -10   4   34.10    1.43
   7  -9   5  115.04    2.81
   7  -9   5  117.52    2.89
   6  -8   6   -1.18    0.38
   6  -8   6   -0.35    0.41
   5  -7   7    5.37    0.66
   5  -7   7    5.57    0.64
   4  -6   8   46.66    1.57
   4  -6   8   43.18    1.35
   3  -5   9  126.93    2.61
   3  -5   9  127.95    2.89
   2  -4  10   43.45    1.44
   2  -4  10   42.27    1.24
   1  -3  11  138.92    3.03
  -1   3 -11  138.49    2.63
   0  -2  12  483.86    8.34
   0   2 -12  481.41    7.54
   0   2 -12  502.43    8.45
   1   1 -13   82.37    2.07
   1   1 -13   82.34    1.79
  -1  -1  13   79.88    2.13
  -2   0  14   10.67    0.76
   2   0 -14   10.79    0.66
   2   0 -14   11.33    0.78
   3  -1 -15   65.39    1.63
  -3   1  15   65.95    1.91
   3  -1 -15   64.34    1.84
   4  -2 -16    8.82    0.71
   4  -2 -16    8.53    0.78
  -4   2  16    9.45    0.79
   5  -3 -17   15.02    0.91
  -5   3  17   16.55    1.03
   5  -3 -17   14.89    0.98
   6  -4 -18    8.13    0.75
   6  -4 -18    8.67    0.83
  -6   4  18    7.57    0.77
   7  -5 -19   46.50    1.56
   7  -5 -19   51.48    1.79
   8  -6 -20    0.62    0.49
   9  -7 -21   38.03    1.61
  10  -8 -22   -1.65    0.56
  11  -9 -23    5.97    1.05
  14 -14  -1   22.96    1.63
  13 -13   0    0.20    0.81
  12 -12   1    6.33    0.93
  11 -11   2    2.50    0.70
  10 -10   3  100.48    2.59
   9  -9   4  286.30    5.54
   9  -9   4  280.37    5.26
   8  -8   5   30.63    1.40
   8  -8   5   30.46    1.29
   7  -7   6  197.54    3.70
   7  -7   6  194.38    4.04
   6  -6   7  434.85    7.62
   6  -6   7  429.42    6.99
   5  -5   8   10.72    0.69
   5  -5   8    9.98    0.82
   4  -4   9   -0.03    0.35
   4  -4   9    0.25    0.27
  -3   3 -10    0.70    0.33
   3  -3  10    0.17    0.30
   3  -3  10   -0.19    0.24
   2  -2  11   32.41    1.26
  -2   2 -11   30.47    1.14
  -2   2 -11   31.36    0.92
  -1   1 -12    7.83    0.47
  -1   1 -12    6.87    0.62
   1  -1  12    6.11    0.59
   0   0  13    0.15    0.32
   0   0 -13    0.59    0.26
   0   0 -13    0.59    0.34
  -1   1  14   85.28    2.21
   1  -1 -14   84.98    1.81
   1  -1 -14   87.34    2.23
   2  -2 -15  101.79    2.54
  -2   2  15  101.81    2.52
   2  -2 -15  103.27    2.14
   3  -3 -16    4.52    0.62
   3  -3 -16    4.77    0.56
  -3   3  16    3.72    0.57
   4  -4 -17    3.87    0.66
  -4   4  17    4.43    0.65
   4  -4 -17    3.36    0.56
   5  -5 -18   11.87    0.98
  -5   5  18   12.41    0.91
   5  -5 -18   11.37    0.86
   6  -6 -19    0.35    0.49
   6  -6 -19    0.26    0.45
   7  -7 -20    0.46    0.52
   8  -8 -21   -0.26    0.55
   9  -9 -22    4.85    0.88
  15 -13  -1    1.39    0.79
  14 -12   0   15.02    1.29
  13 -11   1   20.99    1.29
  12 -10   2    1.51    0.60
  11  -9   3   46.18    1.81
  11  -9   3   47.14    1.71
[truncated: 5,388,775 more chars]
